# Supplementary material for: Mosquito salivary sialokinin reduces monocyte activation and chikungunya virus-induced inflammation via neurokinin receptors
Source: Nat Commun. 2025 Oct 20;16:8644. doi: 10.1038/s41467-025-64468-x (PMC12537910; doi:10.1038/s41467-025-64468-x)
Supplement: Supplementary file 4 — Source data [file 41467_2025_64468_MOESM4_ESM.xlsx]

## Sheet: Fig 1a,c_1
gene_id	length	gene_name	gene_type	monocyte_no treatment_donor1	monocyte_sialokinin_donor1	monocytes_no treatment_donor2	monocytes_sialokinin_donor2	monocytes_no treatment_donor3	monocytes_sialokinin_donor3
ENSG00000188976.11	5540	NOC2L	protein_coding	-4.36202	-0.714388	-0.338635	0.0517868	-1.0183	-0.0466228
ENSG00000187961.14	3402	KLHL17	protein_coding	-3.65852	-1.38224	-3.65852	-3.65852	-1.64033	-1.14063
ENSG00000187583.10	2833	PLEKHN1	protein_coding	-3.39447	-1.11819	-3.39447	-1.43019	-3.39447	-0.87658
ENSG00000187608.10	867	ISG15	protein_coding	10.8524	10.4999	6.39388	5.81308	6.84569	6.23321
ENSG00000131591.17	6322	C1orf159	protein_coding	-1.8457	-0.518915	0.0259521	-0.349864	-1.72439	-0.628201
ENSG00000078808.17	4745	SDF4	protein_coding	2.51278	2.85988	4.1437	4.39118	3.91899	4.12957
ENSG00000176022.7	2805	B3GALT6	protein_coding	4.18195	4.21391	2.84413	2.50357	3.85335	3.12482
ENSG00000160087.20	4712	UBE2J2	protein_coding	3.15514	3.072	2.32243	2.59232	2.84973	2.76859
ENSG00000162572.20	4025	SCNN1D	protein_coding	-1.1943	-3.90113	-3.90113	-3.90113	-3.90113	-3.90113
ENSG00000131584.19	8707	ACAP3	protein_coding	-5.01431	-2.73804	-1.23632	-1.73536	-2.18619	-1.62821
ENSG00000127054.20	8220	INTS11	protein_coding	-0.794883	-4.93127	-1.82179	-1.27493	-2.91309	-2.41339
ENSG00000224051.7	2555	CPTP	protein_coding	0.346415	-0.126349	0.777928	0.410885	0.77724	0.678856
ENSG00000107404.20	3882	DVL1	protein_coding	-3.84894	-3.84894	-3.84894	-1.88466	-1.83075	-1.33105
ENSG00000162576.16	3622	MXRA8	protein_coding	-3.74892	-3.74892	-1.92371	-1.78465	-3.74892	-3.74892
ENSG00000175756.13	1669	AURKAIP1	protein_coding	5.39598	5.60179	4.97111	5.48109	5.97045	5.86187
ENSG00000221978.12	6857	CCNL2	protein_coding	1.89999	1.38236	2.14941	2.54956	1.95415	1.75812
ENSG00000242485.6	2767	MRPL20	protein_coding	3.03069	2.92282	1.4965	1.91485	3.07285	1.91825
ENSG00000215915.9	3976	ATAD3C	protein_coding	-3.88345	-1.60718	-3.88345	-1.91918	-3.88345	-3.88345
ENSG00000160072.19	7682	ATAD3B	protein_coding	-1.24174	-4.83362	-0.810231	-4.83362	-0.562754	-2.31573
ENSG00000197785.13	3069	ATAD3A	protein_coding	-0.803084	-0.390795	-0.40042	1.25135	0.760959	0.805494
ENSG00000160075.12	6919	SSU72	protein_coding	3.62173	4.10876	2.9383	3.4143	3.90749	3.37115
ENSG00000228594.4	2124	FNDC10	protein_coding	-0.272099	0.14019	-1.15371	-2.97892	-0.150798	0.40718
ENSG00000197530.12	8767	MIB2	protein_coding	-5.02422	-1.90511	-1.5421	-1.06901	-1.30143	-2.50633
ENSG00000248333.8	3488	CDK11B	protein_coding	4.60989	4.66197	3.56864	3.95831	4.41172	4.04514
ENSG00000189339.11	8395	SLC35E2B	protein_coding	0.537558	1.17166	0.586291	0.0793945	1.06216	-0.338905
ENSG00000008128.23	5085	CDK11A	protein_coding	-4.23838	-4.23838	-1.63261	-0.283179	-4.23838	-4.23838
ENSG00000215790.7	7713	SLC35E2A	protein_coding	0.255352	-0.0367277	0.250856	-0.636775	-2.82124	-1.45333
ENSG00000008130.15	5570	NADK	protein_coding	3.35193	3.72792	5.05596	4.70138	4.16212	4.19698
ENSG00000078369.18	6417	GNB1	protein_coding	3.98423	3.94247	3.04696	3.61191	3.69801	2.8454
ENSG00000162585.17	10916	FAAP20	protein_coding	0.158716	0.0953483	-0.762039	0.61242	0.383669	0.103987
ENSG00000157933.10	6550	SKI	protein_coding	-1.01176	-0.0147333	-1.99786	-0.648426	-0.580932	-0.679315
ENSG00000116151.14	11337	MORN1	protein_coding	-2.68828	-5.3951	-2.28562	-3.43083	-2.05138	-5.3951
ENSG00000157916.20	5689	RER1	protein_coding	4.17896	4.40361	3.82175	4.07163	4.63786	4.4438
ENSG00000157911.10	3789	PEX10	protein_coding	-3.81395	-3.81395	-1.98875	-1.84968	-3.81395	-3.81395
ENSG00000157881.14	5109	PANK4	protein_coding	-0.653303	0.343721	2.473	1.77381	1.39324	1.7196
ENSG00000157873.17	6219	TNFRSF14	protein_coding	1.5447	1.75446	1.83566	2.41242	2.37782	1.06436
ENSG00000157870.16	3371	PRXL2B	protein_coding	-0.0534383	-1.36904	0.378074	0.0110315	0.377386	-0.259213
ENSG00000162591.16	9021	MEGF6	protein_coding	-1.47355	-5.06542	-2.45965	-3.10115	-3.04724	-2.54754
ENSG00000158109.15	2401	TPRG1L	protein_coding	2.79416	1.99797	2.67607	2.98689	3.32759	3.27206
ENSG00000116213.16	7634	WRAP73	protein_coding	0.674649	0.734032	1.66768	1.37616	0.722665	0.768606
ENSG00000235169.8	981	SMIM1	protein_coding	0.84236	-1.86446	1.91353	0.901993	0.963661	-1.86446
ENSG00000130764.10	4509	LRRC47	protein_coding	1.60066	-0.0313413	-0.286956	-0.785992	-0.0422445	-0.678843
ENSG00000116198.13	7871	CEP104	protein_coding	-0.0285183	-0.53088	0.513199	0.699187	-0.0379857	0.00732025
ENSG00000169598.15	3870	DFFB	protein_coding	1.82113	-0.196836	1.53741	1.19659	0.63807	0.778292
ENSG00000198912.11	4388	C1orf174	protein_coding	2.45749	3.28368	3.16397	2.65485	2.68477	3.54489
ENSG00000131697.18	13167	NPHP4	protein_coding	-2.01912	-1.96336	-3.78578	-1.95465	-2.78287	-3.0931
ENSG00000069424.15	17329	KCNAB2	protein_coding	2.10878	1.91868	2.83461	2.81846	2.33428	2.0466
ENSG00000116251.11	4665	RPL22	protein_coding	1.19712	2.42921	0.864318	0.483955	1.43323	1.85077
ENSG00000116237.16	4910	ICMT	protein_coding	0.342915	0.149944	-1.58209	-2.22358	-0.844133	0.434903
ENSG00000158292.7	4198	GPR153	protein_coding	-1.25502	-1.68556	-2.13663	-1.99756	-3.96184	-0.0375225
ENSG00000097021.19	4124	ACOT7	protein_coding	-3.93618	-1.6599	-3.93618	-0.657229	-1.91799	-3.93618
ENSG00000069812.11	5407	HES2	protein_coding	-4.32696	-4.32696	-4.32696	-4.32696	-2.30878	-4.32696
ENSG00000162408.11	7271	NOL9	protein_coding	1.31923	1.02233	1.69662	1.12941	0.695616	0.838892
ENSG00000204859.13	4510	ZBTB48	protein_coding	0.46551	0.737437	2.00369	2.34689	1.65891	1.89952
ENSG00000162413.16	6901	KLHL21	protein_coding	0.820283	1.45439	1.27632	0.797846	0.666586	0.412418
ENSG00000041988.15	4072	THAP3	protein_coding	-0.325999	1.23586	0.498199	0.495935	0.912824	0.95813
ENSG00000007923.16	5083	DNAJC11	protein_coding	0.602348	-0.590182	0.486605	0.360152	-0.515024	0.384945
ENSG00000171735.19	9903	CAMTA1	protein_coding	3.99735	4.1878	2.94638	3.55963	4.14609	3.73051
ENSG00000049245.13	2733	VAMP3	protein_coding	4.71474	5.17388	5.85219	5.51954	5.2361	5.31141
ENSG00000049246.14	8099	PER3	protein_coding	-0.773488	-1.79077	-0.886493	-0.496071	-0.42734	-2.39199
ENSG00000049247.13	1791	UTS2	protein_coding	-2.7329	-0.456626	1.99152	2.83497	3.14887	2.35846
ENSG00000049249.8	6331	TNFRSF9	protein_coding	-4.55457	-2.27829	-2.72936	-2.59029	0.423052	-0.630254
ENSG00000116288.13	2397	PARK7	protein_coding	6.62813	7.44132	6.41939	6.61424	7.0231	7.17096
ENSG00000142599.19	14112	RERE	protein_coding	0.581858	0.946521	0.653491	0.651145	0.722322	0.14024
ENSG00000074800.16	5216	ENO1	protein_coding	7.19521	7.89073	7.69511	7.67921	7.75964	7.95496
ENSG00000142583.17	6693	SLC2A5	protein_coding	-1.92797	-1.51568	-4.63479	-2.67051	-0.363925	-1.24869
ENSG00000180758.12	5304	GPR157	protein_coding	1.51554	0.0385865	1.82339	0.863719	2.18414	1.86893
ENSG00000049239.12	9321	H6PD	protein_coding	2.2213	2.23131	1.7065	2.16178	2.56967	1.72606
ENSG00000171621.14	3389	SPSB1	protein_coding	0.483396	0.380607	-0.17088	1.25494	-1.63481	-0.266896
ENSG00000171612.7	3865	SLC25A33	protein_coding	-0.25073	1.31113	0.735865	1.06533	0.824491	0.780157
ENSG00000188807.13	6981	TMEM201	protein_coding	-4.69557	-4.69557	-2.87036	-1.41662	-1.35184	-4.69557
ENSG00000171608.15	6332	PIK3CD	protein_coding	1.39513	1.72848	3.04743	2.84886	2.23737	3.08582
ENSG00000171603.17	5683	CLSTN1	protein_coding	-0.262397	-0.365187	-0.620801	-0.443584	-0.37609	-1.01269
ENSG00000178585.15	3339	CTNNBIP1	protein_coding	0.899221	-0.512442	0.601497	0.782257	1.03554	0.683847
ENSG00000162441.12	5459	LZIC	protein_coding	3.17848	3.73657	3.12281	3.45081	3.93128	3.81225
ENSG00000173614.14	4610	NMNAT1	protein_coding	1.85303	0.491995	1.19417	1.17841	1.62728	0.218496
ENSG00000162444.12	862	RBP7	protein_coding	4.39562	4.53236	4.44471	3.59742	5.5556	5.09993
ENSG00000130939.19	9128	UBE4B	protein_coding	1.40075	1.40006	1.94793	1.89248	1.07071	1.97683
ENSG00000054523.17	17720	KIF1B	protein_coding	-0.0895119	0.562053	0.874024	1.17983	0.628373	-0.188216
ENSG00000142657.21	3333	PGD	protein_coding	6.34724	7.13156	7.51458	7.3947	6.98113	7.1404
ENSG00000175279.22	1748	CENPS	protein_coding	1.43855	-2.69784	-2.69784	0.58111	-0.679654	-2.69784
ENSG00000160049.12	6625	DFFA	protein_coding	2.03126	1.25434	1.50255	0.421004	1.46987	1.34472
ENSG00000142655.13	2932	PEX14	protein_coding	0.692371	1.85766	2.18031	2.63812	2.93744	2.81598
ENSG00000175262.14	3573	C1orf127	protein_coding	-3.72927	-3.72927	-0.247157	0.225933	-0.385546	-3.72927
ENSG00000120948.17	6071	TARDBP	protein_coding	1.45586	1.17766	0.797007	0.103898	1.52975	0.784635
ENSG00000009724.16	4251	MASP2	protein_coding	-3.97994	-1.70366	-3.97994	-3.97994	-1.96175	-3.97994
ENSG00000116649.10	1894	SRM	protein_coding	2.02659	1.77533	0.668543	0.842772	2.01712	2.06243
ENSG00000171824.14	5991	EXOSC10	protein_coding	0.0558407	-0.827299	0.503398	1.00185	-0.452234	-0.159534
ENSG00000198793.12	12119	MTOR	protein_coding	1.38033	1.16617	1.04112	1.06125	0.147085	1.01362
ENSG00000171819.5	2224	ANGPTL7	protein_coding	-0.338472	-3.04529	-1.22009	-1.08102	-3.04529	-3.04529
ENSG00000120942.13	5082	UBIAD1	protein_coding	1.26169	0.351365	1.45934	1.33034	0.995472	1.61369
ENSG00000132879.14	3527	FBXO44	protein_coding	-1.00376	-3.71058	-1.10481	-1.7463	-1.69239	-3.71058
ENSG00000116663.11	1735	FBXO6	protein_coding	3.50027	3.79542	2.86089	2.69249	1.98002	1.62833
ENSG00000116670.15	3324	MAD2L2	protein_coding	1.68607	1.36381	1.66602	2.32787	1.92218	1.25095
ENSG00000177674.16	2435	AGTRAP	protein_coding	5.44433	6.2765	5.31437	5.93354	5.84527	5.76837
ENSG00000177000.12	11978	MTHFR	protein_coding	0.599064	0.577626	1.058	0.668208	0.0727887	0.785552
ENSG00000011021.23	8173	CLCN6	protein_coding	-0.392228	-0.585198	0.368075	0.239934	0.0546199	-0.607603
ENSG00000116685.16	3281	KIAA2013	protein_coding	2.05933	3.25578	2.15967	1.66904	2.82704	1.98691
ENSG00000083444.17	5320	PLOD1	protein_coding	1.88378	2.29793	4.31376	4.31406	3.50189	4.11165
ENSG00000116688.16	4973	MFN2	protein_coding	2.36345	2.45126	4.15623	3.81219	3.21868	3.97053
ENSG00000116691.11	2821	MIIP	protein_coding	3.61349	3.21315	4.23265	3.91285	3.93032	4.07039
ENSG00000120949.15	3812	TNFRSF8	protein_coding	-0.23081	-0.17505	1.2676	-0.16634	-0.478958	0.101632
ENSG00000028137.19	3778	TNFRSF1B	protein_coding	6.15051	5.74957	4.85355	4.87044	5.24506	4.64487
ENSG00000048707.15	20768	VPS13D	protein_coding	0.301275	-0.596698	0.51783	0.284156	-0.313883	0.0779313
ENSG00000162496.9	3515	DHRS3	protein_coding	0.825113	1.59602	2.30757	1.56965	4.13861	4.18534
ENSG00000162493.16	3707	PDPN	protein_coding	1.05778	2.5704	2.66852	3.66989	3.26399	3.27688
ENSG00000116731.22	10923	PRDM2	protein_coding	1.77979	1.74124	2.14279	2.15789	1.60143	1.71783
ENSG00000171729.14	2238	TMEM51	protein_coding	4.22927	4.28958	4.50961	4.22005	4.84627	4.40439
ENSG00000142621.19	12805	FHAD1	protein_coding	-1.04	-5.57077	-0.992302	-1.91443	-1.84798	-2.18467
ENSG00000142634.13	2534	EFHD2	protein_coding	4.4882	5.13977	5.12893	5.64649	5.56867	5.03456
ENSG00000132906.18	5269	CASP9	protein_coding	0.241108	0.864072	1.25829	0.618267	1.51546	1.30352
ENSG00000116138.13	8563	DNAJC16	protein_coding	-2.28343	-1.87114	-0.966866	-0.0823198	-0.719389	-0.367491
ENSG00000116771.6	3095	AGMAT	protein_coding	-3.52208	-3.52208	-0.916306	-3.52208	-0.178349	-3.52208
ENSG00000197312.12	12178	DDI2	protein_coding	0.794503	1.10315	1.64015	1.26162	1.54804	1.92109
ENSG00000116786.13	4134	PLEKHM2	protein_coding	3.95962	2.66182	2.66996	2.37064	2.96696	1.65351
ENSG00000162461.8	3338	SLC25A34	protein_coding	0.505272	0.706683	-1.02535	-1.66684	-0.287394	-3.63112
ENSG00000162458.13	4351	FBLIM1	protein_coding	1.29765	2.19677	1.53447	0.400326	0.964139	2.05656
ENSG00000233954.6	2180	UQCRHL	protein_coding	2.07832	2.13727	2.27461	2.63708	2.8653	3.15168
ENSG00000065526.11	13447	SPEN	protein_coding	2.8956	2.74861	2.47889	2.64189	2.1641	1.89291
ENSG00000116809.11	4240	ZBTB17	protein_coding	3.30741	2.6253	1.40568	2.22454	1.74798	1.30251
ENSG00000132881.12	1574	CPLANE2	protein_coding	0.160249	-2.54657	0.0591978	-2.54657	-2.54657	-2.54657
ENSG00000037637.11	9009	FBXO42	protein_coding	1.22934	-0.0746334	1.34484	1.13723	0.483737	0.664463
ENSG00000055070.17	4742	SZRD1	protein_coding	3.79469	3.64453	3.17254	3.10947	3.50116	2.86957
ENSG00000187144.11	4506	SPATA21	protein_coding	-1.35716	-4.06398	-1.45821	-0.785032	-0.341191	-4.06398
ENSG00000219481.10	12212	NBPF1	protein_coding	-0.97159	-1.16456	0.905977	0.0655067	-0.156836	-0.62636
ENSG00000058453.17	8875	CROCC	protein_coding	-2.33506	-5.04188	-3.21668	-2.27543	-2.21376	-5.04188
ENSG00000159363.18	5253	ATP13A2	protein_coding	1.21395	-2.009	0.693054	0.755783	0.692344	-0.360962
ENSG00000117118.9	2462	SDHB	protein_coding	6.26574	6.69478	5.87184	5.87923	6.46883	6.42596
ENSG00000117115.13	6000	PADI2	protein_coding	-1.77028	-0.829464	-0.699111	-1.71064	0.500523	1.11608
ENSG00000159339.13	2971	PADI4	protein_coding	1.37708	1.33962	-3.46309	-1.49881	-1.4449	-0.0769846
ENSG00000179051.14	4079	RCC2	protein_coding	2.15316	0.882349	1.70398	0.677617	1.05727	0.00396414
ENSG00000074964.17	7954	ARHGEF10L	protein_coding	1.68588	1.59868	2.40305	2.68331	1.54949	2.06937
ENSG00000159423.17	3632	ALDH4A1	protein_coding	3.80919	3.28826	2.31605	2.44784	2.51891	2.59346
ENSG00000169991.11	6179	IFFO2	protein_coding	-1.81269	-1.4004	-2.6943	-1.75306	-4.51951	-4.51951
ENSG00000127481.15	24661	UBR4	protein_coding	1.04579	0.68418	1.06693	0.730803	0.461907	-0.169938
ENSG00000127463.15	9602	EMC1	protein_coding	0.51013	0.896606	0.135606	0.224093	0.868354	0.289024
ENSG00000053372.5	2556	MRTO4	protein_coding	2.70391	3.83665	2.30193	2.77296	3.02579	3.46827
ENSG00000162482.5	1215	AKR7A3	protein_coding	-2.17309	0.946018	-0.347885	-2.17309	-2.17309	-2.17309
ENSG00000053371.12	1781	AKR7A2	protein_coding	2.11534	2.42891	3.10702	3.99598	4.06734	4.3847
ENSG00000040487.13	2686	PQLC2	protein_coding	3.25211	3.1649	3.17466	3.72239	3.76171	2.27559
ENSG00000077549.18	3239	CAPZB	protein_coding	6.29866	6.34518	6.00422	6.02276	6.27569	6.08976
ENSG00000173436.15	5480	MICOS10	protein_coding	-1.63949	-1.2272	-0.864197	-0.689968	-0.62352	-0.960212
ENSG00000162542.13	4054	TMCO4	protein_coding	-1.20466	0.12212	1.98339	1.89951	1.53842	1.17988
ENSG00000169914.6	6885	OTUD3	protein_coding	-1.96877	-1.55648	-0.442544	-1.39664	-4.67559	-0.751277
ENSG00000117215.14	2681	PLA2G2D	protein_coding	-3.31491	-3.31491	-3.31491	-3.31491	-3.31491	-3.31491
ENSG00000162543.6	5562	UBXN10	protein_coding	-4.36774	-4.36774	-2.54253	-4.36774	-4.36774	-4.36774
ENSG00000090432.7	2428	MUL1	protein_coding	2.4937	2.49982	3.8012	3.33537	3.40663	3.47593
ENSG00000158825.6	820	CDA	protein_coding	3.23433	3.83002	2.97264	3.3021	3.84407	3.27017
ENSG00000158828.8	4833	PINK1	protein_coding	-4.16506	-4.16506	-1.05557	-4.16506	-4.16506	-4.16506
ENSG00000244038.9	2721	DDOST	protein_coding	2.73724	1.96541	3.27336	3.53516	3.28759	3.16868
ENSG00000117245.12	4470	KIF17	protein_coding	-4.05241	-1.77614	-2.2272	-4.05241	-4.05241	-1.53452
ENSG00000075151.20	9596	EIF4G3	protein_coding	1.574	1.75439	2.0351	1.85325	1.82363	0.696657
ENSG00000117298.16	7308	ECE1	protein_coding	-4.76161	-4.76161	-0.983625	-0.806408	-1.41789	-0.446213
ENSG00000142794.18	6812	NBPF3	protein_coding	-4.66022	-4.66022	-0.882227	-1.00387	-4.66022	-4.66022
ENSG00000070831.17	16278	CDC42	protein_coding	4.83622	4.87828	4.86115	4.5519	5.10226	4.72158
ENSG00000184677.18	9169	ZBTB40	protein_coding	-0.248736	-0.500003	1.40336	0.930083	0.716223	-0.212897
ENSG00000173372.17	1220	C1QA	protein_coding	-2.17902	2.15879	1.84437	1.77619	2.09185	2.44374
ENSG00000159189.12	1332	C1QC	protein_coding	3.35987	3.47089	4.90886	4.15477	4.36209	3.76431
ENSG00000173369.16	1492	C1QB	protein_coding	1.66701	2.68435	3.36246	4.12713	3.74431	2.80932
ENSG00000133216.16	12516	EPHB2	protein_coding	0.412093	0.0207699	-0.246761	-0.374902	-0.560216	-1.61352
ENSG00000004487.16	5440	KDM1A	protein_coding	1.73777	2.01704	1.88853	1.61719	2.24279	2.16921
ENSG00000169641.13	9658	LUZP1	protein_coding	0.78607	1.18892	0.127216	0.719842	1.58803	0.280635
ENSG00000125944.20	8676	HNRNPR	protein_coding	3.72798	4.16486	4.25294	3.95712	3.80288	3.87879
ENSG00000125945.15	4786	ZNF436	protein_coding	-4.15096	-1.03185	-0.668841	-0.494612	-4.15096	0.471805
ENSG00000007968.7	5462	E2F2	protein_coding	-1.63474	-4.34157	-0.85945	-1.06261	-2.32338	-4.34157
ENSG00000117318.9	1496	ID3	protein_coding	5.00186	5.9494	4.94814	5.15864	5.77004	5.67978
ENSG00000142676.14	2659	RPL11	protein_coding	9.354	9.90428	8.26952	8.58543	9.37581	9.22484
ENSG00000011007.12	5391	ELOA	protein_coding	3.01123	2.38874	3.03301	2.65222	2.72369	3.09674
ENSG00000011009.11	2021	LYPLA2	protein_coding	5.08899	5.37998	5.38677	5.3489	5.13371	5.40449
ENSG00000117308.15	3955	GALE	protein_coding	2.07412	2.60668	3.18235	3.19565	3.26715	3.76481
ENSG00000117305.15	5628	HMGCL	protein_coding	2.73647	3.42238	2.77955	2.65523	3.29753	2.99427
ENSG00000179163.11	2047	FUCA1	protein_coding	4.50391	4.27483	9.47201	7.94764	9.67669	9.72608
ENSG00000188822.8	5265	CNR2	protein_coding	-4.28857	-4.28857	-2.46336	-4.28857	-2.27038	-1.77068
ENSG00000189266.13	2763	PNRC2	protein_coding	5.46933	5.54155	5.40965	5.15998	5.3204	5.75565
ENSG00000188529.14	10277	SRSF10	protein_coding	2.612	2.99775	3.25721	2.93247	3.2665	3.14161
ENSG00000185436.12	4940	IFNLR1	protein_coding	-4.19665	-1.92037	-1.59088	-2.23237	-2.17846	-1.67876
ENSG00000001460.18	8511	STPG1	protein_coding	-2.27464	-2.70519	-3.15626	-3.01719	-2.96328	-2.46358
ENSG00000001461.17	9396	NIPAL3	protein_coding	-1.53231	-1.47655	-0.399761	-1.84523	-1.10148	-1.19987
ENSG00000117602.12	7138	RCAN3	protein_coding	-2.02083	-1.60855	-4.72766	0.0336032	0.617872	-1.34156
ENSG00000133226.17	7922	SRRM1	protein_coding	4.61334	5.1214	4.49894	4.87997	5.00415	4.86458
ENSG00000169504.15	4467	CLIC4	protein_coding	2.1359	2.49178	3.28167	3.40084	2.81804	4.07742
ENSG00000020633.18	4523	RUNX3	protein_coding	1.02536	1.23227	1.39789	0.528552	1.81235	1.37508
ENSG00000117614.10	3773	SYF2	protein_coding	6.01826	6.32597	4.81879	5.08986	5.64886	5.34264
ENSG00000117616.18	6730	RSRP1	protein_coding	2.64087	2.86251	2.97825	2.71059	2.14942	1.61726
ENSG00000187010.21	3313	RHD	protein_coding	-0.913453	-0.501164	-0.51079	-0.341323	-1.60209	-3.62027
ENSG00000183726.11	3010	TMEM50A	protein_coding	6.15681	6.28264	5.42256	5.60478	6.31871	6.10975
ENSG00000188672.18	2433	RHCE	protein_coding	-3.17487	-3.17487	-1.34966	-1.2106	-1.15668	-0.656986
ENSG00000204178.11	3979	MACO1	protein_coding	0.646232	1.55131	1.20574	2.06839	1.34846	1.20682
ENSG00000157978.11	5397	LDLRAP1	protein_coding	-0.732419	-2.04802	1.30004	0.273675	0.342802	0.298468
ENSG00000117643.14	9026	MAN1C1	protein_coding	-2.3594	-2.78995	-3.24102	-1.78727	-2.2381	-5.06622
ENSG00000162430.17	4421	SELENON	protein_coding	1.46272	0.552389	-0.0131219	-0.0813041	0.234355	0.27889
ENSG00000117640.18	5797	MTFR1L	protein_coding	2.74997	1.44696	1.03987	1.52549	2.32445	-1.04134
ENSG00000182749.5	3297	PAQR7	protein_coding	-3.61329	-3.61329	-3.61329	-0.846836	-1.5951	-3.61329
ENSG00000117632.23	6247	STMN1	protein_coding	1.1303	1.3391	2.52287	2.06121	2.33418	3.10532
ENSG00000158006.14	3795	PAFAH2	protein_coding	1.02393	1.96038	1.65107	1.91818	2.20759	2.25381
ENSG00000175087.10	4560	PDIK1L	protein_coding	-0.489296	-0.0475676	1.30071	0.826763	-0.737444	1.19754
ENSG00000130695.15	5145	CEP85	protein_coding	-0.118915	0.33359	2.10917	1.39824	0.855649	2.0047
ENSG00000142669.15	876	SH3BGRL3	protein_coding	6.6283	7.21035	6.12781	6.44102	6.46763	6.37815
ENSG00000169442.9	934	CD52	protein_coding	4.39371	5.5503	4.43064	4.1593	5.77734	5.84699
ENSG00000117682.17	5608	DHDDS	protein_coding	3.67774	3.75804	3.67312	3.02403	3.67791	2.99941
ENSG00000198830.11	3189	HMGN2	protein_coding	7.06251	7.76604	7.17907	7.23244	7.31848	7.21579
ENSG00000117676.14	5884	RPS6KA1	protein_coding	5.78079	5.84365	5.89622	6.11981	6.29036	5.62635
ENSG00000117713.20	15939	ARID1A	protein_coding	2.17073	1.84425	1.9261	1.94227	0.982856	1.01044
ENSG00000060642.10	3382	PIGV	protein_coding	-0.943192	0.38359	2.11592	2.00353	1.01708	2.07795
ENSG00000204160.12	5460	ZDHHC18	protein_coding	0.753743	0.812701	0.515918	0.420222	1.38314	0.750323
ENSG00000142751.15	4966	GPN2	protein_coding	0.326553	-0.556586	0.98995	1.07109	0.0666433	2.05578
ENSG00000198746.13	2226	GPATCH3	protein_coding	-3.04659	0.0725203	0.0628948	0.609755	0.676203	-0.528703
ENSG00000090273.14	2848	NUDC	protein_coding	4.28137	4.42961	4.16187	4.07391	4.42291	4.16851
ENSG00000090020.11	6195	SLC9A1	protein_coding	-1.81642	0.465629	1.796	1.21117	1.20094	1.44154
ENSG00000142784.16	5911	WDTC1	protein_coding	3.74427	2.78216	3.10842	2.64672	2.86313	2.19229
ENSG00000186501.14	4476	TMEM222	protein_coding	0.785819	2.60316	2.85912	2.58479	2.56952	3.05517
ENSG00000142733.17	5746	MAP3K6	protein_coding	-1.70787	-2.13842	-1.30521	-2.45042	0.0678461	-0.490378
ENSG00000158195.11	5681	WASF2	protein_coding	4.51463	4.28939	4.68595	4.78519	4.59741	4.71574
ENSG00000126705.14	8297	AHDC1	protein_coding	-4.94473	-1.29709	-4.94473	-0.989521	-2.92654	-4.94473
ENSG00000000938.13	3382	FGR	protein_coding	4.49449	5.16626	6.69796	6.39628	6.09526	6.38032
ENSG00000126709.15	842	IFI6	protein_coding	10.4288	9.6568	7.4998	7.1348	7.70206	6.99297
ENSG00000009780.15	4034	FAM76A	protein_coding	1.91041	0.68455	1.07398	1.66352	1.73407	0.971656
ENSG00000117758.14	3801	STX12	protein_coding	4.97364	5.10445	5.57489	5.44207	5.2931	5.27068
ENSG00000117751.18	2815	PPP1R8	protein_coding	1.70951	2.48913	0.847778	0.817382	1.44543	0.539045
ENSG00000130775.16	4621	THEMIS2	protein_coding	3.46175	4.18684	5.41841	5.25917	4.86925	5.16543
ENSG00000117748.10	1981	RPA2	protein_coding	3.92352	4.12006	4.60586	4.02839	4.49442	4.37219
ENSG00000158156.7	2743	XKR8	protein_coding	-3.34789	-0.228781	-0.238406	-0.581437	-0.00416469	0.967509
ENSG00000158161.16	6424	EYA3	protein_coding	0.923617	1.20101	1.49334	1.56705	1.51432	1.49444
ENSG00000169403.12	4208	PTAFR	protein_coding	5.458	5.92732	6.22831	5.98695	6.04617	6.05853
ENSG00000126698.11	2892	DNAJC8	protein_coding	6.31125	7.18476	6.19128	6.24912	6.70588	6.34988
ENSG00000130770.18	2225	ATP5IF1	protein_coding	6.57261	7.18337	5.81972	6.04842	6.63644	6.56328
ENSG00000130766.5	3462	SESN2	protein_coding	2.13102	2.19066	0.339645	1.07752	0.798798	-1.16586
ENSG00000130772.14	2017	MED18	protein_coding	3.16917	3.63887	3.10888	3.11464	3.36746	3.87348
ENSG00000204138.13	7317	PHACTR4	protein_coding	3.23281	2.58054	2.87613	2.66479	3.00217	2.29588
ENSG00000180198.16	3888	RCC1	protein_coding	0.679609	0.737733	1.61614	2.10176	1.95396	1.42754
ENSG00000180098.9	4311	TRNAU1AP	protein_coding	2.93806	2.76324	2.81897	2.79792	3.39894	2.83852
ENSG00000120656.11	2337	TAF12	protein_coding	4.16682	4.76279	3.49284	3.47972	4.1167	4.17787
ENSG00000188060.7	2200	RAB42	protein_coding	4.61449	4.8262	5.46079	5.14186	5.84938	5.12338
ENSG00000162419.12	6459	GMEB1	protein_coding	1.89974	0.570291	1.86746	1.82871	1.68836	1.76291
ENSG00000159023.21	19993	EPB41	protein_coding	-0.140044	-0.0802287	0.605567	0.466988	0.364974	0.0464436
ENSG00000116350.17	8806	SRSF4	protein_coding	2.25299	2.41225	2.49402	2.42166	2.11235	2.02864
ENSG00000116353.15	3922	MECR	protein_coding	0.272666	0.169877	0.993229	-0.207381	-0.140933	1.22763
ENSG00000162511.8	3228	LAPTM5	protein_coding	7.87623	7.66886	6.96962	7.12264	7.12528	7.06432
ENSG00000162512.16	7065	SDC3	protein_coding	-2.006	-4.71283	-2.10706	-1.94637	-4.71283	-4.71283
ENSG00000134644.15	6621	PUM1	protein_coding	2.76335	3.00329	3.61512	3.55231	2.88061	2.98685
ENSG00000060688.13	3887	SNRNP40	protein_coding	1.64843	2.11518	3.00047	3.15702	2.42102	3.68347
ENSG00000121766.15	1921	ZCCHC17	protein_coding	2.98077	2.31974	1.74448	2.07394	1.43687	2.44471
ENSG00000121769.7	1026	FABP3	protein_coding	0.777654	1.18994	3.45271	2.83209	3.52074	4.14088
ENSG00000168528.12	3452	SERINC2	protein_coding	-0.972748	-0.560459	-0.570084	1.22836	1.95885	1.91361
ENSG00000162517.13	2223	PEF1	protein_coding	2.62096	1.94423	0.733344	1.71662	2.06631	0.341456
ENSG00000134668.12	7085	SPOCD1	protein_coding	-4.7169	-4.7169	-2.11113	-4.7169	-1.88878	-0.792588
ENSG00000184007.21	6708	PTP4A2	protein_coding	3.96196	4.56453	3.63239	3.67185	4.51284	4.14547
ENSG00000121774.18	3544	KHDRBS1	protein_coding	3.88617	4.08963	3.82692	3.82736	3.92127	3.74122
ENSG00000121775.18	2787	TMEM39B	protein_coding	1.72393	1.78289	1.92023	2.19702	1.60677	1.72051
ENSG00000025800.14	7457	KPNA6	protein_coding	2.27203	2.94014	1.99552	2.66155	1.91974	2.41433
ENSG00000084652.16	5114	TXLNA	protein_coding	1.56817	2.1062	3.01659	3.10675	2.83271	3.21214
ENSG00000160050.14	2818	CCDC28B	protein_coding	-3.38681	-3.38681	-1.5616	-3.38681	-1.36862	-3.38681
ENSG00000160055.19	3571	TMEM234	protein_coding	-1.02164	-0.0808301	-0.61898	-0.96201	-0.384738	-1.21058
ENSG00000084623.11	1725	EIF3I	protein_coding	5.57433	6.20954	5.9936	6.09053	6.21886	6.26569
ENSG00000116478.12	3966	HDAC1	protein_coding	3.54974	4.35309	4.11656	4.02091	4.16109	4.43187
ENSG00000175130.7	1546	MARCKSL1	protein_coding	4.48116	4.71702	3.3742	4.31455	4.9546	4.63741
ENSG00000160058.18	6271	BSDC1	protein_coding	1.75201	1.81195	3.0614	2.62112	1.9909	2.46637
ENSG00000160062.15	7077	ZBTB8A	protein_coding	-4.71527	-4.71527	-2.89007	-1.94882	-4.71527	-4.71527
ENSG00000176261.15	3531	ZBTB8OS	protein_coding	4.9283	5.5275	4.62779	4.61079	5.5214	5.38945
ENSG00000162521.19	9470	RBBP4	protein_coding	2.09599	1.81889	1.71576	1.12106	1.73398	0.143205
ENSG00000162522.11	6020	KIAA1522	protein_coding	-1.77508	-2.20562	-0.458513	-1.71545	-2.46371	-4.4819
ENSG00000116497.18	9190	S100PBP	protein_coding	0.218928	0.209481	1.08213	0.287363	0.140803	-0.000841017
ENSG00000160097.18	3199	FNDC5	protein_coding	-0.862936	-3.56976	-1.74455	-3.56976	-3.56976	-3.56976
ENSG00000116514.16	2610	RNF19B	protein_coding	3.45238	2.77589	2.73704	2.67674	2.87695	2.00252
ENSG00000004455.16	5727	AK2	protein_coding	3.34913	3.80444	4.12076	3.71735	3.54492	3.88015
ENSG00000116525.14	3976	TRIM62	protein_coding	-1.17663	-3.88345	-0.773969	-1.91918	-0.160662	0.431945
ENSG00000160094.15	3384	ZNF362	protein_coding	1.66026	0.382737	0.927604	0.551788	1.01623	-0.264766
ENSG00000134686.18	4975	PHC2	protein_coding	0.887948	2.00342	1.26048	1.67687	1.02617	1.64439
ENSG00000121903.14	5308	ZSCAN20	protein_coding	-4.3003	-4.3003	-0.276918	-1.53385	-2.28212	-1.78242
ENSG00000163866.9	10337	SMIM12	protein_coding	3.97566	4.39686	3.36476	3.25647	3.85767	3.24992
ENSG00000163867.17	9568	ZMYM6	protein_coding	0.515248	0.00338415	-0.571884	-0.389094	-0.172732	-0.27435
ENSG00000197056.11	5205	ZMYM1	protein_coding	0.258739	0.0657692	2.41087	2.14012	0.838922	1.45593
ENSG00000116560.11	7419	SFPQ	protein_coding	3.04751	3.68698	3.01295	3.43106	3.11725	2.78723
ENSG00000146463.11	7647	ZMYM4	protein_coding	1.74267	1.98654	1.39724	1.42953	0.72021	1.24301
ENSG00000142687.18	9619	KIAA0319L	protein_coding	-0.627249	1.26107	1.56016	1.43849	1.22344	1.26981
ENSG00000020129.16	4917	NCDN	protein_coding	-4.18991	-4.18991	-4.18991	-1.42346	-2.17173	-1.67203
ENSG00000116819.8	2272	TFAP2E	protein_coding	-0.369278	-3.0761	-0.470329	-1.11182	-3.0761	-3.0761
ENSG00000126067.12	4528	PSMB2	protein_coding	5.43137	5.74366	4.70541	4.67893	5.11805	5.24912
ENSG00000142686.8	3049	C1orf216	protein_coding	0.63592	2.05814	1.58981	1.54059	1.84506	1.12229
ENSG00000092853.14	9591	CLSPN	protein_coding	-2.447	-1.50618	-2.54805	-1.19861	-1.43103	-2.63593
ENSG00000134698.11	7423	AGO4	protein_coding	2.73511	2.12482	3.50984	3.13401	2.53453	2.75012
ENSG00000092847.12	13890	AGO1	protein_coding	1.11378	0.730985	1.22536	1.58629	1.14323	1.64935
ENSG00000126070.20	21153	AGO3	protein_coding	0.188261	0.124169	0.155983	0.745062	-0.489803	0.132908
ENSG00000171812.13	4669	COL8A2	protein_coding	-4.11525	-0.0816474	0.1178	0.482719	1.11775	0.760754
ENSG00000054116.12	3527	TRAPPC3	protein_coding	4.28562	4.92227	4.166	4.04271	4.9682	4.68452
ENSG00000116871.15	5271	MAP7D1	protein_coding	3.09232	3.61273	2.11813	2.87174	2.94328	2.05615
ENSG00000054118.15	4720	THRAP3	protein_coding	6.34269	6.1213	5.70134	5.65102	5.89325	5.56309
ENSG00000214193.10	4474	SH3D21	protein_coding	1.04108	1.10004	1.32818	1.32586	1.67048	1.225
ENSG00000142694.6	1211	EVA1B	protein_coding	1.42354	0.950775	-0.343127	-0.204059	1.85436	0.349551
ENSG00000196182.10	5590	STK40	protein_coding	3.82482	3.30271	4.29735	4.14337	4.15694	3.91508
ENSG00000181817.6	1506	LSM10	protein_coding	5.48175	6.34567	5.556	5.53558	6.16333	5.76296
ENSG00000116885.18	2788	OSCP1	protein_coding	-3.37137	-0.252257	-0.765597	-0.604912	0.351426	0.944033
ENSG00000116898.12	2863	MRPS15	protein_coding	5.80121	6.03496	4.96392	5.29081	5.7944	5.43445
ENSG00000119535.17	8429	CSF3R	protein_coding	3.43448	2.83964	4.99184	4.22316	4.04534	4.50441
ENSG00000163874.11	3091	ZC3H12A	protein_coding	0.616182	0.127424	1.67396	1.7551	1.14689	2.07297
ENSG00000163875.15	3487	MEAF6	protein_coding	4.36324	4.34155	4.16675	4.30808	4.45927	4.25323
ENSG00000163877.11	5718	SNIP1	protein_coding	2.07554	1.15096	1.05966	1.47606	0.569975	0.215115
ENSG00000163879.11	4456	DNALI1	protein_coding	-4.04789	-4.04789	-2.22268	-4.04789	-2.0297	-4.04789
ENSG00000134697.13	5747	GNL2	protein_coding	3.38046	3.76157	2.40418	2.85946	3.06033	2.59226
ENSG00000116922.14	4434	C1orf109	protein_coding	0.490029	0.297059	0.81621	0.720514	-0.0180458	0.582017
ENSG00000134690.11	2406	CDCA8	protein_coding	-3.15877	-3.15877	-3.15877	-1.1945	-1.14059	-3.15877
ENSG00000185090.14	3018	MANEAL	protein_coding	-3.48573	-3.48573	-1.66052	-3.48573	-3.48573	-3.48573
ENSG00000196449.4	1848	YRDC	protein_coding	1.75267	1.5597	-0.172331	-0.813825	0.944691	1.14621
ENSG00000197982.14	2231	C1orf122	protein_coding	5.00753	5.34013	3.48263	4.32889	4.26884	4.10826
ENSG00000188786.10	7989	MTF1	protein_coding	1.29719	1.52894	1.82803	1.98128	1.73371	1.82414
ENSG00000204084.13	8930	INPP5B	protein_coding	-0.210631	-1.93169	0.844078	0.683616	0.0601603	0.0405637
ENSG00000183431.12	3894	SF3A3	protein_coding	3.48053	3.95375	4.17145	4.11578	3.67052	4.2259
ENSG00000183386.10	2004	FHL3	protein_coding	1.24137	1.90768	2.29915	2.91597	2.33799	2.83295
ENSG00000183520.12	3381	UTP11	protein_coding	3.77997	4.50764	3.72834	3.56968	4.30525	3.8474
ENSG00000116954.8	5116	RRAGC	protein_coding	1.25207	1.52947	0.477269	1.13241	1.63461	2.40068
ENSG00000214114.9	2773	MYCBP	protein_coding	4.11152	3.75943	3.20798	2.99855	3.42858	3.47509
ENSG00000158315.11	2826	RHBDL2	protein_coding	0.200977	-0.271788	-1.56569	-0.624443	-3.3909	-3.3909
ENSG00000174574.16	2688	AKIRIN1	protein_coding	2.18056	2.23994	3.50046	4.20361	3.34915	3.68853
ENSG00000168653.11	548	NDUFS5	protein_coding	8.89529	9.59872	8.30201	8.91935	9.6246	9.51226
ENSG00000127603.26	40739	MACF1	protein_coding	1.65579	1.09901	1.23971	1.39831	0.912922	0.706876
ENSG00000183682.8	5636	BMP8A	protein_coding	-0.794933	-4.38681	-0.904692	-0.730463	-2.36862	-4.38681
ENSG00000090621.14	6782	PABPC4	protein_coding	4.30787	4.30299	3.09207	3.51765	4.39267	3.02055
ENSG00000084072.16	8071	PPIE	protein_coding	1.48627	1.95717	1.74185	1.81592	2.17442	2.0483
ENSG00000116990.11	5063	MYCL	protein_coding	-1.52531	-0.584494	-1.62636	-1.46567	0.878828	0.0832707
ENSG00000168389.17	4007	MFSD2A	protein_coding	-0.302784	-1.61838	0.829763	0.70331	1.45087	0.981345
ENSG00000131236.17	3814	CAP1	protein_coding	2.25007	2.14253	3.09003	2.97464	3.04604	1.90452
ENSG00000131238.17	5088	PPT1	protein_coding	4.5708	5.2753	6.88963	6.44852	6.23513	6.57248
ENSG00000117000.9	6232	RLF	protein_coding	-0.939957	1.24479	1.16504	1.88032	0.579125	1.53821
ENSG00000084073.9	3439	ZMPSTE24	protein_coding	2.97719	3.3243	4.80606	4.64888	3.84979	4.7805
ENSG00000049089.15	4215	COL9A2	protein_coding	-3.96767	-1.69139	-3.96767	-3.96767	-1.13955	-3.96767
ENSG00000084070.12	3601	SMAP2	protein_coding	3.90359	3.30063	3.97078	4.03203	4.17838	3.41755
ENSG00000187801.15	2566	ZFP69B	protein_coding	-3.25166	-0.975381	-3.25166	-1.28738	-3.25166	-3.25166
ENSG00000187815.10	3173	ZFP69	protein_coding	-3.55798	-3.55798	-0.448499	-1.59371	-0.729861	-3.55798
ENSG00000164002.11	3092	EXO5	protein_coding	-3.52068	-3.52068	-1.69547	-3.52068	-1.50249	-3.52068
ENSG00000117010.17	3101	ZNF684	protein_coding	0.0670048	1.27783	-0.0427543	0.677784	1.70813	1.35113
ENSG00000117016.10	7259	RIMS3	protein_coding	-1.16003	-4.75191	-4.75191	-2.78763	-1.40818	-4.75191
ENSG00000066136.20	5990	NFYC	protein_coding	1.47524	1.57738	2.09687	2.07789	1.79712	2.03026
ENSG00000171793.16	11164	CTPS1	protein_coding	-0.278138	-0.384049	-0.515963	0.00664548	-0.705823	0.478308
ENSG00000010803.16	4447	SCMH1	protein_coding	-0.453094	0.292835	-0.0215816	-0.0897638	0.225895	-1.52708
ENSG00000127124.16	14625	HIVEP3	protein_coding	-5.7625	-3.48622	-1.73911	-5.7625	-2.41877	-0.886498
ENSG00000198815.9	6896	FOXJ3	protein_coding	1.13686	0.623786	3.22958	2.15733	1.64978	1.74994
ENSG00000066185.13	2181	ZMYND12	protein_coding	-0.310305	-3.01713	-3.01713	-0.250672	-3.01713	-3.01713
ENSG00000127125.9	3412	PPCS	protein_coding	4.64168	5.02492	4.25992	4.76123	5.08931	5.12074
ENSG00000186409.17	25206	CCDC30	protein_coding	-3.84101	-3.42872	-3.06572	-2.89149	-3.20411	-6.54783
ENSG00000171960.11	1446	PPIH	protein_coding	0.282617	0.694906	1.35378	1.23214	2.24289	0.961896
ENSG00000065978.19	3395	YBX1	protein_coding	7.72784	7.77753	7.66629	7.92234	8.41031	7.89433
ENSG00000117385.15	6766	P3H1	protein_coding	0.444341	0.152261	0.731442	0.624873	0.582565	-0.0276776
ENSG00000164008.16	5286	C1orf50	protein_coding	-1.58749	-2.01804	-4.29431	-4.29431	-4.29431	-4.29431
ENSG00000274386.5	4373	TMEM269	protein_coding	-0.428885	-1.74448	-4.02076	-2.05648	-4.02076	-1.50287
ENSG00000177868.12	1353	SVBP	protein_coding	1.26358	1.31934	0.781187	0.950654	1.01543	0.189588
ENSG00000164010.15	5720	ERMAP	protein_coding	-1.70133	-0.760517	0.448804	-0.751807	-4.40815	-0.483835
ENSG00000164011.18	2036	ZNF691	protein_coding	0.674001	1.67102	1.6606	-0.953598	0.804919	1.00644
ENSG00000117394.22	4724	SLC2A1	protein_coding	0.00424684	-1.85587	-1.52638	-1.36569	-0.788419	-1.61426
ENSG00000117399.14	2012	CDC20	protein_coding	-2.90077	-2.90077	-2.90077	-2.90077	-2.90077	-2.90077
ENSG00000066322.15	2506	ELOVL1	protein_coding	5.76011	6.3781	5.58379	5.79813	6.00139	6.12379
ENSG00000159479.17	2704	MED8	protein_coding	2.33837	2.54717	-0.217747	1.08658	1.90577	0.597084
ENSG00000198198.16	26354	SZT2	protein_coding	-0.319242	-1.05348	0.0346474	-0.877674	-1.26656	-2.29669
ENSG00000066135.13	5184	KDM4A	protein_coding	1.04493	0.887536	0.312267	-4.2662	0.400894	0.0491974
ENSG00000126091.20	19475	ST3GAL3	protein_coding	-3.46887	-3.89941	-1.94264	-6.17569	-6.17569	-2.78959
ENSG00000117408.11	5072	IPO13	protein_coding	-0.642816	0.354207	2.29776	1.78429	1.979	2.11167
ENSG00000132768.14	2930	DPH2	protein_coding	-3.44304	-1.16676	-1.61783	-3.44304	-3.44304	0.481279
ENSG00000117410.14	3239	ATP6V0B	protein_coding	8.21508	8.42415	7.59585	7.9457	8.2191	7.99591
ENSG00000117411.16	3772	B4GALT2	protein_coding	-1.10064	-0.159832	-1.2017	-3.80747	-3.80747	-3.80747
ENSG00000178028.14	5599	DMAP1	protein_coding	0.933824	1.83295	1.38863	1.98483	1.34687	0.714055
ENSG00000117419.15	2785	ERI3	protein_coding	3.02134	3.34161	3.12245	3.09068	3.70949	3.46886
ENSG00000187147.18	9687	RNF220	protein_coding	-0.0734057	0.133496	-2.0587	-0.406927	-0.897322	-0.852787
ENSG00000126106.14	3561	TMEM53	protein_coding	1.77481	3.08915	1.89992	2.29456	2.65704	3.22877
ENSG00000198520.12	3290	ARMH1	protein_coding	-3.61022	-0.491114	-1.00445	-1.64595	-3.61022	-3.61022
ENSG00000142945.13	3646	KIF2C	protein_coding	-3.75845	-1.48217	-3.75845	-3.75845	-1.74026	-3.75845
ENSG00000142937.12	2781	RPS8	protein_coding	6.45837	7.07585	5.82707	6.30045	7.1849	7.09834
ENSG00000173846.13	3327	PLK3	protein_coding	0.510034	0.0212762	0.789715	0.576295	0.644506	-1.10847
ENSG00000222009.8	3520	BTBD19	protein_coding	4.64632	3.82775	3.57915	3.56669	4.17437	3.13097
ENSG00000117425.14	5334	PTCH2	protein_coding	-1.60053	-4.30735	-1.70158	-4.30735	-4.30735	-1.78947
ENSG00000070785.16	3411	EIF2B3	protein_coding	1.83689	2.88089	2.78858	3.05847	2.96153	3.17635
ENSG00000126107.15	5072	HECTD3	protein_coding	2.05815	1.97556	1.88791	2.31789	1.71985	1.83535
ENSG00000126088.14	4029	UROD	protein_coding	4.79671	4.99737	4.44873	4.20965	4.86978	4.95632
ENSG00000132781.17	3909	MUTYH	protein_coding	-0.267061	0.174667	-0.749451	1.049	-0.136143	0.456464
ENSG00000132773.12	2358	TOE1	protein_coding	-3.1297	-3.1297	-3.1297	-3.1297	-3.1297	-0.611814
ENSG00000070759.17	3319	TESK2	protein_coding	1.4719	1.6788	2.82803	1.13837	1.92436	1.46848
ENSG00000280670.3	2757	CCDC163	protein_coding	0.236639	-3.35524	-3.35524	-3.35524	-1.33705	-0.837349
ENSG00000132763.15	5049	MMACHC	protein_coding	-4.22813	-1.95186	-1.62236	-0.949182	-2.20995	-4.22813
ENSG00000117450.14	1504	PRDX1	protein_coding	4.08876	4.12055	4.05151	4.4603	4.7815	4.23335
ENSG00000117448.13	3121	AKR1A1	protein_coding	6.43411	6.77165	6.51798	6.68719	6.81084	6.73598
ENSG00000132780.17	8304	NASP	protein_coding	2.48362	3.24962	2.65629	2.82662	2.75762	2.11332
ENSG00000159588.15	3323	CCDC17	protein_coding	-3.62462	-0.505512	-3.62462	-3.62462	-1.60643	-0.238522
ENSG00000159592.11	7433	GPBP1L1	protein_coding	1.50676	1.92535	4.07958	3.9541	2.9591	3.99741
ENSG00000159596.7	1465	TMEM69	protein_coding	1.69336	1.89477	2.41392	2.31822	3.1042	3.15014
ENSG00000197429.10	3705	IPP	protein_coding	0.354782	-1.50533	-1.17584	-0.502658	-0.0588174	-1.26372
ENSG00000086015.21	7876	MAST2	protein_coding	-0.0294344	-0.531796	0.678358	0.509964	0.854579	0.221761
ENSG00000117461.15	7397	PIK3R3	protein_coding	-1.1872	-4.77908	-2.95387	-2.8148	-1.05628	-0.854761
ENSG00000085998.14	6189	POMGNT1	protein_coding	1.771	1.35256	1.17503	1.98543	1.85962	1.07134
ENSG00000132128.16	8606	LRRC41	protein_coding	-2.29066	-2.7212	-1.51536	-1.71853	-1.65375	-2.47959
ENSG00000173660.12	1341	UQCRH	protein_coding	7.69981	8.27565	6.68529	7.22924	7.8686	7.94359
ENSG00000117481.10	8468	NSUN4	protein_coding	0.525067	1.07792	0.981107	0.405406	0.258847	0.990623
ENSG00000117480.16	2724	FAAH	protein_coding	-0.631042	-3.33786	-3.33786	0.318481	0.933001	-3.33786
ENSG00000079277.21	8070	MKNK1	protein_coding	2.85434	3.29086	1.88155	2.44863	2.1746	2.15456
ENSG00000142961.14	5916	MOB3C	protein_coding	1.83609	1.50921	0.121711	-0.254105	0.520864	-1.93887
ENSG00000123472.12	5677	ATPAF1	protein_coding	-0.260873	0.591605	0.581067	0.510668	0.0852753	0.478738
ENSG00000159658.11	6335	EFCAB14	protein_coding	2.67601	3.3241	2.50269	2.82324	2.6183	2.50379
ENSG00000162366.8	1430	PDZK1IP1	protein_coding	-2.40815	-0.131875	-2.40815	-2.40815	1.31464	0.977949
ENSG00000123473.15	7291	STIL	protein_coding	-4.75825	-2.48198	-4.75825	-4.75825	-4.75825	-4.75825
ENSG00000162368.13	3844	CMPK1	protein_coding	3.28648	3.94742	4.53884	4.35121	3.82596	4.19321
ENSG00000132122.12	5938	SPATA6	protein_coding	-0.870239	-1.343	0.262308	-0.25946	-1.63399	-1.94423
ENSG00000185104.20	7549	FAF1	protein_coding	-0.277648	-0.774819	-0.229952	-0.210453	0.537106	0.282938
ENSG00000123080.12	3018	CDKN2C	protein_coding	-0.778908	-1.20945	-0.879959	-1.52145	-0.657607	0.438587
ENSG00000123091.5	3112	RNF11	protein_coding	2.41995	2.95251	3.55547	3.44493	3.13784	3.3087
ENSG00000085832.17	7378	EPS15	protein_coding	3.05551	2.2658	3.20657	3.15999	2.30394	3.30392
ENSG00000117859.19	10273	OSBPL9	protein_coding	0.820594	1.56065	2.38659	2.10041	2.03791	1.99764
ENSG00000078618.21	6773	NRDC	protein_coding	3.92734	4.11427	3.02393	3.28342	3.7688	3.15019
ENSG00000117862.12	3844	TXNDC12	protein_coding	-0.24287	-3.83474	-0.72526	-0.555793	-1.81656	-0.448644
ENSG00000198841.3	1714	KTI12	protein_coding	1.46689	0.449607	-2.6695	0.096951	-0.651316	-0.151617
ENSG00000134717.18	5948	BTF3L4	protein_coding	4.52882	5.15947	4.6061	4.53484	4.44225	4.82322
ENSG00000154222.14	7495	CC2D1B	protein_coding	0.513064	0.637792	0.0588905	0.581499	0.547463	-0.175303
ENSG00000085840.13	3121	ORC1	protein_coding	-3.53414	-0.415034	-3.53414	-3.53414	-3.53414	-3.53414
ENSG00000134744.14	16199	TUT4	protein_coding	0.659733	0.801457	1.22853	1.13002	0.882195	1.24811
ENSG00000116157.6	1692	GPX7	protein_coding	0.0559554	-2.65087	-0.825658	-0.68659	1.62	0.735234
ENSG00000162378.13	8206	ZYG11B	protein_coding	1.46234	1.93324	2.55541	2.42452	1.60292	2.36585
ENSG00000121310.17	11572	ECHDC2	protein_coding	-5.4247	-5.4247	-2.81893	-1.4695	-3.40651	-2.90682
ENSG00000116171.18	8253	SCP2	protein_coding	3.23536	3.8544	4.6596	4.37713	4.33266	4.466
ENSG00000157184.7	10089	CPT2	protein_coding	-2.52003	-5.22685	-5.22685	-5.22685	-3.20866	-5.22685
ENSG00000162384.14	4504	CZIB	protein_coding	1.75142	1.49526	0.35273	0.84459	1.38656	0.559419
ENSG00000162385.11	1363	MAGOH	protein_coding	6.36034	6.89159	5.1453	5.20596	6.20485	6.38129
ENSG00000157193.17	19676	LRP8	protein_coding	-2.05411	-1.3878	-2.70839	-2.91155	-2.46771	-6.1905
ENSG00000058804.12	4720	NDC1	protein_coding	-1.4241	0.857947	1.56595	2.46559	1.6742	2.44724
ENSG00000058799.15	2036	YIPF1	protein_coding	6.56235	7.401	5.65196	6.02308	6.63572	6.04033
ENSG00000211452.10	2282	DIO1	protein_coding	-3.08244	-3.08244	-1.25723	-0.315981	-3.08244	-3.08244
ENSG00000081870.11	3236	HSPB11	protein_coding	4.58607	5.33661	4.41003	4.29676	5.05984	4.90664
ENSG00000116212.15	2164	LRRC42	protein_coding	1.83433	2.1479	2.28524	2.47095	2.79929	1.61693
ENSG00000116209.11	9149	TMEM59	protein_coding	5.27713	5.40099	5.27901	5.68343	6.73326	7.07895
ENSG00000116205.14	12168	TCEANC2	protein_coding	-1.36076	0.174572	-0.0298485	-1.08335	-0.0472499	-2.11106
ENSG00000215883.10	8926	CYB5RL	protein_coding	-2.34333	-1.40252	-3.22494	-3.08587	-1.70642	-2.53226
ENSG00000116221.15	2549	MRPL37	protein_coding	2.42353	3.52133	2.9822	3.21843	3.42575	3.47222
ENSG00000157216.15	5227	SSBP3	protein_coding	1.7954	2.14098	0.30035	1.92262	1.93558	1.00059
ENSG00000162390.17	9768	ACOT11	protein_coding	-5.1802	-2.06109	-3.35499	-1.52386	-5.1802	-2.66231
ENSG00000162391.12	2006	FAM151A	protein_coding	-2.89646	-2.89646	-2.89646	-0.932182	-2.89646	-0.378571
ENSG00000243725.7	3488	TTC4	protein_coding	-0.987715	-3.69454	-1.86933	-3.69454	-1.67635	-3.69454
ENSG00000162396.6	2356	PARS2	protein_coding	-0.421655	-0.8522	1.59595	0.826729	-1.11029	0.257624
ENSG00000116133.13	6214	DHCR24	protein_coding	-0.935784	0.275042	-0.111586	-0.113849	0.303039	1.54239
ENSG00000162402.14	12023	USP24	protein_coding	1.24871	1.23156	1.63235	1.35536	0.901598	0.590183
ENSG00000284686.1	2655	AC119674.2	protein_coding	-0.594027	-1.02457	0.181267	0.355496	-3.30085	0.0852522
ENSG00000162407.9	5272	PLPP3	protein_coding	2.941	3.15239	2.79496	3.27664	3.3483	3.16825
ENSG00000162600.12	3718	OMA1	protein_coding	-1.07984	-0.139029	-0.677178	0.811306	-0.0638706	-0.400563
ENSG00000162601.11	13115	MYSM1	protein_coding	0.0603192	0.877211	0.618987	0.537377	0.0331378	0.822553
ENSG00000177606.6	3540	JUN	protein_coding	4.9045	5.05032	4.36424	4.11301	4.45289	3.74285
ENSG00000172456.17	12174	FGGY	protein_coding	0.98532	1.41109	0.199006	1.00941	0.383899	0.0953141
ENSG00000162599.17	55886	NFIA	protein_coding	-2.03095	-2.89385	-1.80168	-1.96214	-3.02946	-3.07379
ENSG00000162604.12	5516	TM2D1	protein_coding	3.36599	3.98373	3.39016	3.39753	3.52632	4.07929
ENSG00000132849.20	11990	PATJ	protein_coding	-5.4759	-3.19962	-3.65069	-5.4759	-5.4759	-2.95801
ENSG00000162607.13	3869	USP1	protein_coding	3.27713	2.96947	2.76554	2.8767	2.68763	3.1631
ENSG00000116641.17	24872	DOCK7	protein_coding	-0.578656	-0.562615	-0.209348	-0.575659	0.00314396	-1.08409
ENSG00000125703.15	3116	ATG4C	protein_coding	3.33983	3.87881	4.42078	3.99045	3.81415	4.33015
ENSG00000088035.18	5487	ALG6	protein_coding	0.746627	2.00463	2.1843	1.73399	1.92366	1.9982
ENSG00000142856.16	5459	ITGB3BP	protein_coding	1.32483	1.43585	0.950304	1.13601	1.61377	1.82737
ENSG00000203965.13	5704	EFCAB7	protein_coding	-4.40411	-4.40411	-0.921995	-1.63766	-1.57599	-1.88622
ENSG00000079739.17	4077	PGM1	protein_coding	-1.21282	-0.800534	-0.81016	-1.15319	-1.09152	-0.533544
ENSG00000162434.12	6362	JAK1	protein_coding	2.3766	2.52105	2.94296	3.30364	3.14195	3.11278
ENSG00000162433.15	7578	AK4	protein_coding	0.497176	1.15202	-1.03597	-1.15761	-1.98583	-1.42785
ENSG00000116675.16	6958	DNAJC6	protein_coding	-4.69081	-4.69081	0.166146	0.877062	-1.34708	-2.17292
ENSG00000213625.9	5237	LEPROT	protein_coding	6.05757	5.47086	5.06256	4.75884	4.87771	4.53324
ENSG00000116678.19	11370	LEPR	protein_coding	-0.304516	-0.410427	-0.674875	-0.801328	-1.6765	-0.307937
ENSG00000184588.18	8930	PDE4B	protein_coding	-0.210631	-0.248096	0.416512	-0.00973537	-0.0731745	-0.428035
ENSG00000152760.10	3360	TCTEX1D1	protein_coding	1.45418	2.2338	-3.6406	0.314607	0.382102	0.982164
ENSG00000152763.17	6673	WDR78	protein_coding	-1.92365	-4.63047	-2.80526	-1.35152	-1.28675	-4.63047
ENSG00000198160.14	8273	MIER1	protein_coding	3.5528	3.29236	2.1449	2.67007	2.96007	2.63004
ENSG00000116704.8	6193	SLC35D1	protein_coding	-0.386383	-0.87514	-0.744787	-0.86643	-0.500075	-0.598459
ENSG00000142864.14	7676	SERBP1	protein_coding	4.5555	4.60415	3.83984	4.48826	4.6552	4.06979
ENSG00000116717.13	1925	GADD45A	protein_coding	0.75488	-0.560719	1.39605	0.441957	3.3767	0.549106
ENSG00000172380.6	4715	GNG12	protein_coding	-4.12939	-4.12939	-4.12939	-0.47305	-2.11121	-1.61151
ENSG00000116729.14	4459	WLS	protein_coding	1.04592	-1.77258	0.675565	0.364953	0.433684	0.266543
ENSG00000033122.20	14789	LRRC7	protein_coding	-5.77859	-3.50231	-3.17282	-5.77859	-2.95047	-3.2607
ENSG00000066557.6	2843	LRRC40	protein_coding	2.09967	2.37707	3.35307	3.10772	2.98191	3.24828
ENSG00000116754.13	8473	SRSF11	protein_coding	3.5403	3.82891	3.61401	3.71537	3.26828	3.22516
ENSG00000118454.13	6184	ANKRD13C	protein_coding	1.55284	1.03793	2.50969	1.62198	0.59028	1.64747
ENSG00000197568.14	1222	HHLA3	protein_coding	-2.18138	1.85222	0.424389	0.585074	0.646742	1.74294
ENSG00000116761.11	2414	CTH	protein_coding	-3.16356	-0.0444518	-0.557792	-3.16356	-3.16356	-3.16356
ENSG00000132485.14	4985	ZRANB2	protein_coding	3.90631	4.0951	2.97994	3.40089	3.42906	2.89979
ENSG00000172260.15	13208	NEGR1	protein_coding	-5.61548	-5.61548	-3.79027	-3.6512	-3.59729	-5.61548
ENSG00000162620.16	8759	LRRIQ3	protein_coding	-1.43103	-5.0229	-5.0229	-5.0229	-3.00471	-1.09859
ENSG00000254685.6	4180	FPGT	protein_coding	1.35549	0.382164	-0.177651	0.45817	1.02198	-0.0313233
ENSG00000116791.14	4085	CRYZ	protein_coding	3.30902	3.35151	1.62548	2.03046	3.71632	3.53626
ENSG00000162623.16	4616	TYW3	protein_coding	0.741385	0.490118	0.13427	0.66248	0.383761	0.777224
ENSG00000117054.13	4783	ACADM	protein_coding	3.13356	2.80433	3.20564	3.20328	3.53224	3.42054
ENSG00000137955.16	5920	RABGGTB	protein_coding	2.27083	1.6756	1.55549	1.49519	2.1208	1.27023
ENSG00000184005.11	7212	ST6GALNAC3	protein_coding	-4.74254	-4.74254	-1.26042	-4.74254	-1.91441	-0.427136
ENSG00000142892.15	5514	PIGK	protein_coding	0.739545	0.447465	1.11207	1.21264	0.755721	1.37273
ENSG00000154027.19	6948	AK5	protein_coding	-4.68873	-2.41246	-2.08296	-4.68873	-4.68873	-4.68873
ENSG00000036549.13	9008	AC118549.1	protein_coding	0.886588	1.06999	1.42892	1.97665	1.72882	1.71448
ENSG00000162614.18	4436	NEXN	protein_coding	2.25145	2.31139	-4.0414	-1.27494	-2.02321	-4.0414
ENSG00000162613.16	5666	FUBP1	protein_coding	3.80534	4.13711	3.57288	3.55789	3.39117	4.07947
ENSG00000162616.9	3702	DNAJB4	protein_coding	-0.188567	1.3733	2.17482	1.8731	1.66947	2.56592
ENSG00000137959.16	10240	IFI44L	protein_coding	4.89239	3.63999	0.448593	-0.487021	-0.76574	-2.73039
ENSG00000137965.11	2038	IFI44	protein_coding	7.33023	6.36558	3.76361	2.8917	2.62795	1.39611
ENSG00000137941.17	10547	TTLL7	protein_coding	-2.58408	-2.17179	-2.68513	-5.2909	-2.46277	-5.2909
ENSG00000142875.19	6730	PRKACB	protein_coding	-0.111969	-0.304939	0.824565	1.55799	0.702785	1.86221
ENSG00000203943.8	3455	SAMD13	protein_coding	-3.68082	-3.68082	-3.68082	-3.68082	-3.68082	-3.68082
ENSG00000137976.7	1476	DNASE2B	protein_coding	-2.45383	-2.45383	-2.45383	-2.45383	1.26896	-2.45383
ENSG00000117133.11	2290	RPF1	protein_coding	5.05702	5.06974	4.1516	3.81927	4.83143	4.02204
ENSG00000174021.11	1128	GNG5	protein_coding	2.46487	1.05321	1.41621	2.13675	-0.0477155	1.85841
ENSG00000122432.17	4280	SPATA1	protein_coding	0.541027	-0.342113	0.03364	-0.0345421	-1.16162	-0.603647
ENSG00000117151.13	6934	CTBS	protein_coding	-1.979	-4.68582	-1.57634	-1.40687	-2.66764	-4.68582
ENSG00000117155.16	8639	SSX2IP	protein_coding	-2.29618	-1.88389	-0.769951	-1.34666	-2.17488	-0.380239
ENSG00000171517.6	3536	LPAR3	protein_coding	-3.71425	-1.43798	-3.71425	-1.74998	-3.71425	-3.71425
ENSG00000153898.13	3442	MCOLN2	protein_coding	-3.67538	-3.67538	-0.193268	-0.908929	-0.331657	-1.1575
ENSG00000055732.13	6624	MCOLN3	protein_coding	-1.02796	-4.61984	0.762043	-0.963495	-0.897046	-2.10195
ENSG00000162642.14	3420	C1orf52	protein_coding	3.39663	3.57157	3.41931	3.63506	3.56736	3.67133
ENSG00000153904.20	4587	DDAH1	protein_coding	-4.08969	-4.08969	-4.08969	-4.08969	-2.0715	-4.08969
ENSG00000117174.11	6203	ZNHIT6	protein_coding	0.786027	-0.187299	0.765975	1.28589	0.820426	0.566258
ENSG00000171502.15	9568	COL24A1	protein_coding	-5.15035	-5.15035	-5.15035	-5.15035	-5.15035	-5.15035
ENSG00000122417.15	10898	ODF2L	protein_coding	-1.74625	0.536273	0.20983	-0.297067	-1.31543	0.106368
ENSG00000097033.14	6881	SH3GLB1	protein_coding	4.22151	4.22517	3.76373	4.01562	3.75877	4.10874
ENSG00000183291.17	2201	SELENOF	protein_coding	6.98496	7.49082	7.18197	7.14108	7.44097	7.52006
ENSG00000267561.2	2013	AC093155.3	protein_coding	0.690391	-2.90148	-1.07628	-0.937208	-2.90148	-0.383597
ENSG00000143013.13	5421	LMO4	protein_coding	2.84672	2.62369	2.07765	2.22189	2.71569	2.31714
ENSG00000065243.20	6897	PKN2	protein_coding	3.00535	2.94437	2.51156	2.56899	1.80525	2.03619
ENSG00000137944.18	2196	KYAT3	protein_coding	1.81315	1.77569	1.20604	2.35255	2.42289	1.59575
ENSG00000213516.10	5087	RBMXL1	protein_coding	0.291822	1.31966	0.339518	1.03636	0.738671	1.20554
ENSG00000117226.12	4284	GBP3	protein_coding	0.84907	0.811606	0.587375	1.48569	-1.16297	-0.604994
ENSG00000117228.10	4862	GBP1	protein_coding	2.69797	1.70071	0.916598	-0.517342	0.0971777	0.449076
ENSG00000162645.13	7223	GBP2	protein_coding	2.12693	1.91277	1.0212	0.530578	0.600794	0.346626
ENSG00000162654.9	6141	GBP4	protein_coding	1.30415	0.47826	-1.02849	-1.74416	-1.16688	-4.51061
ENSG00000154451.14	8143	GBP5	protein_coding	-0.386923	-0.884094	-4.9177	-4.9177	-4.9177	-4.9177
ENSG00000197147.13	8213	LRRC8B	protein_coding	-1.33817	-2.65377	-1.82056	-0.974841	-2.10192	-4.93005
ENSG00000171488.15	11724	LRRC8C	protein_coding	-2.73671	-1.40993	-1.02746	-0.280594	-2.61541	-2.92564
ENSG00000171492.14	4852	LRRC8D	protein_coding	0.924065	0.818154	1.29659	0.870345	-0.447923	0.144684
ENSG00000162664.17	10988	ZNF326	protein_coding	2.33347	2.38088	2.11359	1.75226	1.62821	1.75953
ENSG00000122482.21	7604	ZNF644	protein_coding	1.75081	1.99468	1.89929	2.15602	2.01245	2.51857
ENSG00000097046.13	3599	CDC7	protein_coding	-3.73973	-1.46346	0.67634	-0.0833879	-1.72154	0.184584
ENSG00000069702.11	8577	TGFBR3	protein_coding	-4.99261	-4.99261	-4.99261	-3.02833	-4.99261	-4.99261
ENSG00000230667.5	909	SETSIP	protein_coding	-1.75449	2.58332	0.851281	1.01197	1.07363	2.16983
ENSG00000189195.13	6887	BTBD8	protein_coding	-4.67601	-2.39974	-0.898024	-1.39706	-4.67601	-2.15813
ENSG00000174842.17	2910	GLMN	protein_coding	1.66163	0.214479	0.982917	1.16481	0.589544	-0.0470551
ENSG00000122484.9	17048	RPAP2	protein_coding	-1.45289	0.498826	-0.43571	-0.0999639	-0.1019	-0.704961
ENSG00000067208.14	8276	EVI5	protein_coding	1.71025	1.8725	1.77711	2.19134	1.33074	2.47836
ENSG00000122406.14	3687	RPL5	protein_coding	6.95533	7.53938	6.53342	6.82956	7.53905	7.49772
ENSG00000154511.12	3091	DIPK1A	protein_coding	-0.813389	-3.52021	-0.0380944	-0.241258	0.502489	0.404106
ENSG00000143033.18	5907	MTF2	protein_coding	2.02863	2.20295	2.76003	2.41687	1.81725	2.49862
ENSG00000117500.13	9211	TMED5	protein_coding	2.23843	2.52698	1.93487	2.17891	2.47547	1.68233
ENSG00000122483.17	5633	CCDC18	protein_coding	1.68748	0.915643	0.905037	0.37522	0.444658	1.34193
ENSG00000117505.13	10925	DR1	protein_coding	2.22039	1.85878	1.77052	1.41826	0.811442	1.00466
ENSG00000137942.16	5798	FNBP1L	protein_coding	0.103082	-0.394089	-1.31821	-2.46342	-0.404992	-1.90981
ENSG00000137936.18	6919	BCAR3	protein_coding	-4.6827	-2.40642	0.295632	-0.268891	-0.959907	0.193304
ENSG00000067334.14	7518	DNTTIP2	protein_coding	3.28451	3.84426	3.6777	3.66945	3.59233	3.44333
ENSG00000023909.10	5426	GCLM	protein_coding	-0.195633	0.821712	-0.0989759	0.0817838	-0.309326	-1.81414
ENSG00000117528.13	7655	ABCD3	protein_coding	1.35881	1.30479	2.84732	2.30387	1.92336	2.63019
ENSG00000117525.14	2886	F3	protein_coding	-3.42121	-3.42121	-3.42121	-3.42121	-3.42121	-3.42121
ENSG00000172339.10	9641	ALG14	protein_coding	0.504282	1.19146	1.20316	0.113993	1.16636	0.803461
ENSG00000122481.17	1927	RWDD3	protein_coding	1.69228	0.809141	0.643623	0.440459	-0.0103704	0.547607
ENSG00000117569.18	12937	PTBP2	protein_coding	-1.05479	-0.283885	-0.29449	-0.206004	-1.10303	-2.19947
ENSG00000188641.13	7131	DPYD	protein_coding	2.50525	3.15334	3.11876	3.557	2.44754	2.22694
ENSG00000162627.17	2067	SNX7	protein_coding	-2.93967	-2.93967	-2.93967	-0.975399	-2.93967	-0.421788
ENSG00000156869.13	3958	FRRS1	protein_coding	-1.17009	0.156695	1.31726	0.721061	0.790188	0.047408
ENSG00000117620.15	18235	SLC35A3	protein_coding	-0.985994	-0.522167	-1.84773	-1.48281	-0.735247	-3.56289
ENSG00000156875.14	2945	MFSD14A	protein_coding	1.08037	-0.331294	-3.4504	-0.171452	-1.43222	-3.4504
ENSG00000156876.10	3972	SASS6	protein_coding	-1.17518	-0.234368	0.351048	1.02593	-0.159209	-0.495902
ENSG00000122435.10	4134	TRMT13	protein_coding	0.90049	1.49618	0.0837124	0.821585	0.727421	1.15169
ENSG00000137992.14	11303	DBT	protein_coding	0.902075	-1.05297	-0.533815	-0.0112062	-0.279813	-0.768008
ENSG00000137996.12	3037	RTCA	protein_coding	5.24236	4.68174	4.63858	4.74756	4.96398	4.75103
ENSG00000079335.20	6510	CDC14A	protein_coding	-1.88797	-1.47568	-1.11268	0.00317494	-2.57661	-0.670478
ENSG00000162694.14	4015	EXTL2	protein_coding	-1.19072	-3.89754	-3.89754	-0.241192	-1.06941	0.725226
ENSG00000162695.12	8600	SLC30A7	protein_coding	1.87519	2.16579	3.07003	2.71747	1.38499	3.08282
ENSG00000117543.21	2970	DPH5	protein_coding	0.673793	1.1263	1.11587	0.492606	0.808265	1.9819
ENSG00000170989.9	5223	S1PR1	protein_coding	-1.57019	-0.243413	0.301454	-1.51056	0.833942	1.68777
ENSG00000185946.16	6867	RNPC3	protein_coding	1.89789	1.98569	1.39714	1.6385	1.6	0.419544
ENSG00000240038.6	7491	AMY2B	protein_coding	-1.20542	-0.459491	-0.564245	0.110638	-0.314754	-0.481895
ENSG00000198890.8	4335	PRMT6	protein_coding	0.128224	0.58073	-0.898684	1.03289	-0.285376	-0.622068
ENSG00000134215.16	7306	VAV3	protein_coding	2.36001	0.79739	0.935655	1.65093	1.39192	0.683277
ENSG00000085491.17	6726	SLC25A24	protein_coding	2.64173	3.06264	3.03398	2.78629	2.75721	2.36532
ENSG00000162636.16	9350	FAM102B	protein_coding	0.382122	-1.0835	0.0770684	0.262461	-0.286405	-0.241099
ENSG00000162639.16	2426	HENMT1	protein_coding	1.92406	2.26514	3.10182	2.5637	3.1011	2.89933
ENSG00000134186.12	6955	PRPF38B	protein_coding	3.68802	3.92862	3.37631	3.49576	3.26465	3.25716
ENSG00000116266.11	5892	STXBP3	protein_coding	3.5453	3.98783	4.5209	4.26957	3.74815	4.31704
ENSG00000121957.14	9130	GPSM2	protein_coding	-0.946359	-0.744948	-0.35833	-1.42641	-1.06005	-1.15844
ENSG00000121940.15	4964	CLCC1	protein_coding	-0.611765	-0.556005	-0.721524	-0.924688	-4.20364	-4.20364
ENSG00000085433.15	4423	WDR47	protein_coding	-0.445287	-0.00355905	-0.0137744	0.724098	0.233702	1.6908
ENSG00000197780.9	1400	TAF13	protein_coding	4.74366	5.03308	4.59554	4.92363	4.70174	4.33673
ENSG00000215717.6	4574	TMEM167B	protein_coding	1.00919	1.96648	1.10858	1.18972	1.46165	1.19311
ENSG00000031698.13	3849	SARS	protein_coding	3.92243	4.86444	4.67407	4.32028	4.54506	4.34017
ENSG00000134222.16	2855	PSRC1	protein_coding	-3.40563	-3.40563	-3.40563	-1.44135	-1.38744	-0.0195267
ENSG00000134243.12	9127	SORT1	protein_coding	3.00472	2.99506	3.78338	3.73418	3.71005	3.33293
ENSG00000143106.13	5734	PSMA5	protein_coding	5.07967	5.53249	4.30494	4.52073	4.85089	4.90845
ENSG00000162650.16	5232	ATXN7L2	protein_coding	-4.2795	-4.2795	-0.797383	-0.324294	-0.935773	-1.76161
ENSG00000174151.14	5690	CYB561D1	protein_coding	1.41419	1.56541	0.323857	1.07622	1.04934	1.19262
ENSG00000156097.12	5057	GPR61	protein_coding	-1.5236	-1.95414	-2.40521	-4.23042	-4.23042	-4.23042
ENSG00000065135.11	27173	GNAI3	protein_coding	1.83711	1.87533	2.53858	2.16948	1.92249	2.51805
ENSG00000116337.17	6849	AMPD2	protein_coding	-1.07616	-0.634427	-4.66803	-1.01169	-1.3243	-2.15014
ENSG00000168765.17	5727	GSTM4	protein_coding	0.430249	0.891767	-0.631928	0.188053	0.823089	0.86879
ENSG00000213366.13	9116	GSTM2	protein_coding	-5.08054	-2.80426	-5.08054	-5.08054	-3.06235	-5.08054
ENSG00000134184.12	2512	GSTM1	protein_coding	-3.22097	-0.944697	-3.22097	-3.22097	-3.22097	-3.22097
ENSG00000184371.14	5238	CSF1	protein_coding	-4.28115	-2.00488	-4.28115	-2.31688	-4.28115	-1.76327
ENSG00000168710.18	5035	AHCYL1	protein_coding	2.71409	3.21875	3.65245	3.44937	3.34684	3.60823
ENSG00000143093.15	7344	STRIP1	protein_coding	0.730522	-0.430899	1.45557	1.78388	1.44499	0.959264
ENSG00000116396.14	25042	KCNC4	protein_coding	-2.94654	-4.26214	-3.0563	-2.33576	-4.52023	-2.6141
ENSG00000162775.16	4670	RBM15	protein_coding	0.0208333	0.687142	1.26632	0.0870946	0.995398	-1.59767
ENSG00000168679.18	3164	SLC16A4	protein_coding	1.28628	1.59985	1.02458	1.9229	1.55707	-3.55389
ENSG00000134248.13	2388	LAMTOR5	protein_coding	4.08355	4.73164	4.01637	3.92352	4.61762	4.79941
ENSG00000143105.7	1959	KCNA10	protein_coding	-2.86225	-2.86225	-1.03705	-0.897978	-2.86225	-2.86225
ENSG00000177301.15	17379	KCNA2	protein_coding	-6.01141	-6.01141	-6.01141	-6.01141	-6.01141	-6.01141
ENSG00000177272.9	2476	KCNA3	protein_coding	-0.493326	-0.923872	0.823239	0.0788042	-0.372025	-0.682261
ENSG00000143119.14	2152	CD53	protein_coding	7.21184	7.40948	7.4586	7.51472	7.31292	7.1574
ENSG00000121931.16	3502	LRIF1	protein_coding	-3.70032	0.888582	0.0776728	-0.0439709	-0.872193	-0.314215
ENSG00000134255.14	8418	CEPT1	protein_coding	2.15561	2.37832	1.75257	1.97562	1.24808	1.46222
ENSG00000162777.17	6677	DENND2D	protein_coding	3.39576	3.52589	4.00456	3.89839	3.23196	3.56883
ENSG00000064886.14	3295	CHI3L2	protein_coding	-3.61242	-3.61242	-1.78721	-1.64814	-0.784292	-3.61242
ENSG00000173947.14	3949	PIFO	protein_coding	-3.87362	-3.87362	-3.87362	-1.90935	-1.85544	-3.87362
ENSG00000116455.14	2685	WDR77	protein_coding	-3.31706	-0.197948	-1.49185	-0.0381066	-0.488936	0.0690419
ENSG00000116459.11	3138	ATP5PB	protein_coding	5.99302	6.49486	6.08747	6.26822	6.61148	6.56457
ENSG00000143110.11	2768	C1orf162	protein_coding	6.9651	7.0216	6.54962	6.43516	7.12877	6.9897
ENSG00000121933.19	2428	TMIGD3	protein_coding	4.00551	3.42959	3.05236	2.63908	3.8063	4.28683
ENSG00000282608.1	2687	ADORA3	protein_coding	1.77665	1.48457	-3.31813	-0.551678	0.0255936	0.606183
ENSG00000116473.14	5532	RAP1A	protein_coding	5.0161	5.0767	4.58976	5.15072	7.32648	5.46767
ENSG00000197852.12	6393	INKA2	protein_coding	-0.976755	-0.535027	-0.152557	0.19263	0.776899	-2.05074
ENSG00000064703.12	5585	DDX20	protein_coding	-0.237301	-0.340091	1.00819	0.667368	0.293402	1.0708
ENSG00000143079.15	7371	CTTNBP2NL	protein_coding	2.55992	3.17456	2.77044	3.09126	2.79697	2.93341
ENSG00000134245.18	12374	WNT2B	protein_coding	-2.81456	-3.2451	-2.03926	-1.86503	-3.50319	-1.59706
ENSG00000007341.19	8108	ST7L	protein_coding	1.27586	0.524375	0.636475	1.17066	1.17845	0.681699
ENSG00000116489.13	3495	CAPZA1	protein_coding	6.74212	6.80086	6.9857	6.88504	6.41289	6.88886
ENSG00000155363.18	6509	MOV10	protein_coding	-1.0027	-0.256769	-1.11246	-0.391919	-1.25085	-1.20847
ENSG00000155366.16	4028	RHOC	protein_coding	0.628574	0.435604	-1.29643	-1.13575	-1.88401	0.022116
ENSG00000155380.11	5312	SLC16A1	protein_coding	-0.164999	-1.18228	0.42303	-0.346186	0.809565	0.574612
ENSG00000198799.12	12467	LRIG2	protein_coding	-0.692014	0.244442	0.740356	-0.491118	-0.865083	0.195787
ENSG00000081026.19	8414	MAGI3	protein_coding	-2.25811	-4.96493	-2.35916	-1.68598	-2.13681	-2.44704
ENSG00000116793.16	7170	PHTF1	protein_coding	0.106056	0.824498	1.16077	1.46663	0.611419	0.859072
ENSG00000081019.13	6819	RSBN1	protein_coding	1.28823	1.54855	1.56257	1.48096	1.552	1.40835
ENSG00000134242.16	4497	PTPN22	protein_coding	0.0752929	-0.941989	-4.0611	-0.105894	-0.0383999	-1.54321
ENSG00000188761.13	9095	BCL2L15	protein_coding	-1.48534	-2.80093	-2.47144	-1.79826	-5.07721	-5.07721
ENSG00000134262.13	5847	AP4B1	protein_coding	-0.303441	0.713905	0.138637	0.158136	-0.71704	-0.515517
ENSG00000118655.7	3868	DCLRE1B	protein_coding	-0.25185	1.14515	1.78061	1.63306	1.26723	1.88424
ENSG00000163349.22	9148	HIPK1	protein_coding	2.74528	2.29208	2.49763	2.77967	3.32224	2.80541
ENSG00000116774.12	2821	OLFML3	protein_coding	-3.38834	-3.38834	-3.38834	-3.38834	-1.37016	0.927056
ENSG00000197323.12	9604	TRIM33	protein_coding	2.56598	2.2219	2.91073	2.41135	1.9872	2.30296
ENSG00000116752.6	1289	BCAS2	protein_coding	5.85765	5.47248	4.62431	5.12033	5.35814	5.44902
ENSG00000175984.15	7413	DENND2C	protein_coding	-4.78219	-4.78219	-2.17642	-1.12585	-2.76401	-4.78219
ENSG00000213281.5	4326	NRAS	protein_coding	4.13933	3.69936	4.91453	4.95272	4.17882	5.33614
ENSG00000009307.16	5778	CSDE1	protein_coding	4.47356	4.66221	6.18247	6.06962	5.21064	6.29088
ENSG00000052723.11	5894	SIKE1	protein_coding	3.66465	3.25314	2.39988	2.55643	2.6601	2.44568
ENSG00000173218.15	9045	VANGL1	protein_coding	-1.47738	-2.79298	-1.95977	-1.41291	-2.24113	-2.55137
ENSG00000163393.13	5277	SLC22A15	protein_coding	-0.155462	1.58255	1.2561	1.18493	0.190686	0.0235452
ENSG00000163399.16	7277	ATP1A1	protein_coding	2.04641	2.80957	1.07637	2.00448	2.35601	1.41267
ENSG00000116815.16	1784	CD58	protein_coding	5.83101	6.56648	6.13052	6.34395	6.40019	6.8286
ENSG00000116824.5	1635	CD2	protein_coding	0.990448	-2.60143	-2.60143	-2.60143	0.226696	0.784673
ENSG00000134247.10	6488	PTGFRN	protein_coding	-0.453518	0.563828	-0.811922	-0.634705	-0.10737	-1.20381
ENSG00000134256.12	3828	CD101	protein_coding	-0.236853	0.509076	-0.719242	-1.06227	-1.81054	-0.442627
ENSG00000116830.12	10158	TTF2	protein_coding	0.950663	0.321927	1.21423	0.845465	0.487497	0.728099
ENSG00000134253.10	4368	TRIM45	protein_coding	-4.01911	-4.01911	-4.01911	-2.05483	-1.19099	-4.01911
ENSG00000198162.12	9667	MAN1A2	protein_coding	2.3099	2.51249	1.32705	1.59475	2.00857	1.18115
ENSG00000196505.11	10487	GDAP2	protein_coding	1.01018	0.850664	2.05045	1.96443	1.29587	1.6144
ENSG00000065183.16	10276	WDR3	protein_coding	0.412258	-0.264473	-1.77123	-0.655374	-0.982479	-0.630581
ENSG00000116874.11	3847	WARS2	protein_coding	-3.83587	0.501933	-0.726385	-1.87159	-0.113078	-1.31798
ENSG00000143067.5	5579	ZNF697	protein_coding	-0.235751	-1.25303	-0.890027	-1.09319	-1.54402	-0.986043
ENSG00000092621.12	9217	PHGDH	protein_coding	-5.09643	-1.97732	-2.49066	-1.81748	-3.07825	-1.71033
ENSG00000134250.20	19930	NOTCH2	protein_coding	1.81809	1.69394	2.6645	2.46095	2.40385	1.76572
ENSG00000273136.7	6782	NBPF26	protein_coding	0.657282	1.31213	0.0705745	0.387214	1.55985	1.07412
ENSG00000198019.12	3383	FCGR1B	protein_coding	0.880334	1.33843	0.58261	0.00590498	-0.306713	0.273876
ENSG00000188610.12	3033	FAM72B	protein_coding	-3.49288	-1.21661	-1.66767	-1.52861	-3.49288	-3.49288
ENSG00000171943.11	7311	SRGAP2C	protein_coding	1.72098	1.20377	1.06964	1.31994	1.19234	0.965761
ENSG00000266338.6	5306	NBPF15	protein_coding	1.01137	1.57464	0.424661	0.298208	1.42442	-0.375445
ENSG00000196369.11	7230	SRGAP2B	protein_coding	0.753093	0.242738	1.4282	1.33601	0.801108	1.10509
ENSG00000215784.6	2423	FAM72D	protein_coding	-3.16893	-3.16893	-0.563161	-1.20465	-1.15074	-3.16893
ENSG00000162825.16	18995	NBPF20	protein_coding	1.61936	1.91697	0.918483	0.767073	0.971802	1.53471
ENSG00000117262.19	5561	GPR89A	protein_coding	-0.775606	-0.333878	1.09983	0.907831	0.743476	2.28035
ENSG00000174827.13	2480	PDZK1	protein_coding	0.389398	-0.9262	-0.596707	0.0764754	-3.20248	-3.20248
ENSG00000117281.15	3971	CD160	protein_coding	-3.88164	-3.88164	-3.88164	-1.91736	-3.88164	-3.88164
ENSG00000265491.5	11059	RNF115	protein_coding	1.1239	0.850966	0.653943	0.783374	1.12407	0.491941
ENSG00000186141.9	4690	POLR3C	protein_coding	2.88011	2.08853	2.72954	2.51742	2.70962	2.13828
ENSG00000131788.16	4806	PIAS3	protein_coding	-1.45015	-4.15697	-0.378985	-0.201768	-2.13879	-4.15697
ENSG00000131779.11	1718	PEX11B	protein_coding	1.46353	2.48087	1.35052	1.28234	1.34983	-0.15498
ENSG00000265241.6	5585	RBM8A	protein_coding	3.42171	2.38971	1.45815	1.64529	2.49579	0.905012
ENSG00000271601.4	3991	LIX1L	protein_coding	-0.297012	1.09998	0.134501	0.313767	1.08874	0.987117
ENSG00000121851.13	1811	POLR3GL	protein_coding	2.09124	0.898711	-0.143153	0.0175315	0.97387	0.637177
ENSG00000265972.5	3625	TXNIP	protein_coding	4.60391	4.89663	5.87004	4.72182	4.92866	5.38832
ENSG00000271425.8	14374	NBPF10	protein_coding	3.37591	3.59113	2.88911	2.8694	3.11317	2.8648
ENSG00000264343.6	2957	NOTCH2NLA	protein_coding	0.680122	-1.17999	-1.63106	0.498934	-1.43808	0.859129
ENSG00000268043.7	7272	NBPF12	protein_coding	0.340292	1.21148	1.46978	1.12921	1.91333	0.121515
ENSG00000131791.8	5460	PRKAB2	protein_coding	-1.63422	-0.00323364	-0.858922	0.420222	-0.618245	-0.0256378
ENSG00000131781.13	5984	FMO5	protein_coding	-0.881372	-4.47325	-0.0571738	-0.518042	-1.12952	-0.548931
ENSG00000131778.19	4301	CHD1L	protein_coding	-1.28999	-1.72053	-3.99681	-3.99681	-1.97862	-3.99681
ENSG00000116128.11	6331	BCL9	protein_coding	-4.55457	-2.27829	-0.138497	-0.898225	-1.72645	-4.55457
ENSG00000162836.12	11993	ACP6	protein_coding	-1.88438	-3.19998	-2.36677	-1.52105	-1.75346	-5.47626
ENSG00000188092.14	5143	GPR89B	protein_coding	-1.54793	0.898991	1.36959	0.908189	0.978258	1.33844
ENSG00000263956.6	5947	NBPF11	protein_coding	-0.872424	0.338402	0.917583	0.698637	0.366399	0.411705
ENSG00000270629.6	11985	NBPF14	protein_coding	4.04892	4.21063	3.7505	3.87141	3.74362	3.14447
ENSG00000286019.1	1108	AC239811.1	protein_coding	2.0963	0.236182	0.565675	-0.0758183	0.788028	-2.04009
ENSG00000177144.7	1206	NUDT4B	protein_coding	0.544455	0.11391	0.947118	1.11659	0.665756	2.92899
ENSG00000178104.19	27623	PDE4DIP	protein_coding	1.11547	1.33445	2.49597	2.31945	2.3995	2.81105
ENSG00000269713.7	9046	NBPF9	protein_coding	0.429809	0.804985	-1.04603	0.205896	1.31204	0.375079
ENSG00000286219.1	5343	AC242843.1	protein_coding	3.07275	2.40164	2.97708	2.32935	2.63308	2.03657
ENSG00000271383.7	13754	NBPF19	protein_coding	-5.67392	-5.67392	-3.06815	-5.67392	-5.67392	-5.67392
ENSG00000150337.13	2998	FCGR1A	protein_coding	1.61864	1.51273	1.10233	2.17741	1.50149	1.61522
ENSG00000203814.6	3196	HIST2H2BF	protein_coding	-0.861582	-1.29213	-3.5684	-0.289452	-3.5684	-3.5684
ENSG00000270882.2	1876	HIST2H4A	protein_coding	-0.0929749	-0.52352	0.309689	-0.0333417	1.2229	-2.7998
ENSG00000203812.2	549	HIST2H2AA3	protein_coding	7.44403	7.50456	6.21207	6.83825	7.2592	7.10185
ENSG00000272196.2	564	HIST2H2AA4	protein_coding	7.10652	7.60826	6.04631	6.54472	7.30252	6.90882
ENSG00000270276.2	1929	HIST2H4B	protein_coding	-0.133168	-0.563713	0.269495	-0.0735351	0.503737	-0.322103
ENSG00000184678.10	2194	HIST2H2BE	protein_coding	4.80517	3.68573	3.58394	3.28461	4.0536	3.32066
ENSG00000184260.5	390	HIST2H2AC	protein_coding	5.28108	4.05522	4.5566	5.41925	5.55625	4.55768
ENSG00000178096.9	1461	BOLA1	protein_coding	2.65569	3.23264	-0.613885	0.327362	2.228	1.48522
ENSG00000143368.10	1704	SF3B4	protein_coding	5.06069	5.43667	5.561	5.63555	5.47679	5.44323
ENSG00000014914.21	4572	MTMR11	protein_coding	-4.08496	-0.965851	-0.975477	-4.08496	-4.08496	-4.08496
ENSG00000136631.15	6637	VPS45	protein_coding	2.02865	1.58758	2.06023	2.47959	1.10151	1.63734
ENSG00000023902.14	6629	PLEKHO1	protein_coding	3.10082	3.00154	1.44802	1.57981	2.28571	1.54722
ENSG00000118298.12	3296	CA14	protein_coding	-3.61285	-3.61285	-3.61285	-1.64858	-3.61285	-3.61285
ENSG00000117362.13	3473	APH1A	protein_coding	2.12644	2.73078	1.60276	2.19538	2.46482	1.90486
ENSG00000118292.9	1270	C1orf54	protein_coding	3.57779	3.72901	2.3415	2.8041	4.09071	2.8544
ENSG00000266472.5	1641	MRPS21	protein_coding	6.9914	7.32047	6.00124	6.219	6.85625	6.591
ENSG00000117360.13	5408	PRPF3	protein_coding	4.42848	3.88713	3.46908	3.46435	3.37633	2.67997
ENSG00000163125.15	8738	RPRD2	protein_coding	1.05408	1.39966	1.43147	1.57707	1.1337	1.98776
ENSG00000143374.17	4077	TARS2	protein_coding	1.17514	0.669254	1.84629	2.22301	1.80453	2.04514
ENSG00000143369.15	3360	ECM1	protein_coding	-0.048723	1.1621	1.65048	0.773212	1.0265	0.674802
ENSG00000143382.14	6432	ADAMTSL4	protein_coding	-0.985529	-2.30113	-1.46792	-1.81095	-1.23368	-4.5774
ENSG00000143384.13	4371	MCL1	protein_coding	3.70165	3.95074	4.71386	4.96283	4.17894	4.6169
ENSG00000143420.18	5493	ENSA	protein_coding	4.16558	4.05667	3.1947	3.61943	3.92232	3.4215
ENSG00000143457.11	3334	GOLPH3L	protein_coding	-0.922569	-1.35311	0.393997	0.325815	0.393309	-0.24329
ENSG00000143452.16	2412	HORMAD1	protein_coding	-3.16237	-0.88609	-1.33716	-3.16237	0.18136	-3.16237
ENSG00000163131.11	4071	CTSS	protein_coding	9.23873	9.09883	10.1586	9.54937	9.9364	9.79176
ENSG00000143387.13	1824	CTSK	protein_coding	3.63191	3.45101	5.53474	5.08795	4.92305	4.94816
ENSG00000143437.21	6448	ARNT	protein_coding	2.42085	2.28106	3.64108	3.0509	2.04288	3.39373
ENSG00000143379.12	7093	SETDB1	protein_coding	0.376248	0.0841684	1.17634	1.4822	1.00565	1.00943
ENSG00000143418.19	4644	CERS2	protein_coding	-1.40068	-4.1075	-2.2823	-1.34105	-4.1075	-4.1075
ENSG00000143412.10	1594	ANXA9	protein_coding	1.02709	0.554322	0.0409817	-0.600512	1.45791	-0.0469014
ENSG00000143409.15	3792	MINDY1	protein_coding	0.715679	0.773803	1.88178	0.946164	0.667445	0.109221
ENSG00000143363.17	3156	PRUNE1	protein_coding	1.54455	1.03866	2.7223	1.6127	1.42739	1.72847
ENSG00000163141.19	3809	BNIPL	protein_coding	-1.11473	-3.82155	-3.82155	-3.82155	-3.82155	-1.30366
ENSG00000143443.9	2331	C1orf56	protein_coding	-3.11309	0.920517	-0.507316	-1.14881	-0.284963	-3.11309
ENSG00000197622.13	4184	CDC42SE1	protein_coding	-0.365145	0.845682	1.02131	0.950914	1.76716	-0.570919
ENSG00000213190.3	4075	MLLT11	protein_coding	-1.21212	-3.91894	-2.09373	-0.639985	-3.91894	-3.91894
ENSG00000143458.12	9189	GABPB2	protein_coding	0.722715	-0.289343	0.532292	0.28752	0.455196	-0.469282
ENSG00000143434.15	5809	SEMA6C	protein_coding	-4.43043	-4.43043	-1.82466	-4.43043	-4.43043	-1.91254
ENSG00000163154.6	1158	TNFAIP8L2	protein_coding	0.60305	2.69893	1.91962	2.4942	2.72693	1.82054
ENSG00000163156.11	3265	SCNM1	protein_coding	3.40261	3.74471	3.11896	2.90806	3.60472	3.29785
ENSG00000163155.12	2508	LYSMD1	protein_coding	-3.21867	-3.21867	-0.612904	-1.2544	-3.21867	-0.700787
ENSG00000163159.12	4545	VPS72	protein_coding	2.79524	3.08585	2.70984	2.52009	2.35689	2.70141
ENSG00000143398.20	5405	PIP5K1A	protein_coding	1.48833	2.02635	1.8479	2.43353	1.7635	2.1014
ENSG00000159352.15	3027	PSMD4	protein_coding	5.67989	6.2998	5.33575	5.45092	5.5648	5.64841
ENSG00000143373.18	6324	ZNF687	protein_coding	-1.84615	-1.43386	-1.44349	0.354959	-0.830181	-1.16687
ENSG00000143393.16	5456	PI4KB	protein_coding	-0.203588	-0.00217633	-0.10693	0.701081	0.327116	-0.415664
ENSG00000143390.17	4586	RFX5	protein_coding	0.750792	-4.08937	-0.607257	-0.810421	0.181491	-0.703272
ENSG00000159377.11	2125	PSMB4	protein_coding	7.58636	7.56399	6.76127	6.98105	7.59051	6.50188
ENSG00000143442.22	10301	POGZ	protein_coding	1.1343	1.16225	1.62585	1.05346	1.61263	1.08951
ENSG00000143367.16	3878	TUFT1	protein_coding	-1.14063	-3.84745	-2.02224	-3.84745	-1.01933	-1.32956
ENSG00000143376.14	16711	SNX27	protein_coding	2.58209	2.78564	3.44941	2.9516	3.45084	3.23119
ENSG00000143436.11	1740	MRPL9	protein_coding	0.0155976	0.427887	0.418261	0.587728	0.652503	-2.69122
ENSG00000182134.16	5092	TDRKH	protein_coding	-0.648494	-1.12126	0.616587	-0.961417	0.242172	0.382393
ENSG00000159445.13	6937	THEM4	protein_coding	-1.97963	-0.348645	-0.270375	-0.483795	0.291174	0.189555
ENSG00000197747.9	1012	S100A10	protein_coding	10.734	10.9055	9.79879	10.1817	10.7403	10.6034
ENSG00000163191.6	649	S100A11	protein_coding	12.8207	13.19	12.1769	12.3819	13.1164	13.0327
ENSG00000159450.12	6995	TCHH	protein_coding	-4.69846	-2.42218	-0.920472	-1.41951	-4.69846	-4.69846
ENSG00000163220.11	573	S100A9	protein_coding	10.7602	11.441	8.89617	10.1786	9.96404	9.75672
ENSG00000163221.9	485	S100A12	protein_coding	7.35161	8.28691	4.24209	5.79095	6.09467	5.49817
ENSG00000143546.10	891	S100A8	protein_coding	10.2215	11.023	7.60646	9.50558	9.6506	9.37406
ENSG00000197956.10	971	S100A6	protein_coding	14.6775	14.896	12.9171	13.2299	14.1053	13.7412
ENSG00000196154.12	946	S100A4	protein_coding	10.8609	10.9114	10.0936	10.3104	10.7782	10.4151
ENSG00000196754.11	1567	S100A2	protein_coding	1.59625	2.6136	-2.54014	1.1162	1.73072	1.77526
ENSG00000189171.14	2216	S100A13	protein_coding	-3.04009	-3.04009	-3.04009	-3.04009	-1.02191	0.346006
ENSG00000160679.13	5625	CHTOP	protein_coding	-0.247597	1.39263	1.51089	1.0928	1.34019	1.20919
ENSG00000143553.10	1544	SNAPIN	protein_coding	2.32136	2.07009	1.89726	2.38912	2.82672	2.92569
ENSG00000143621.17	2261	ILF2	protein_coding	4.79639	5.44741	5.32645	5.391	5.38966	5.4427
ENSG00000143624.14	10467	INTS3	protein_coding	0.385689	-0.291043	0.842692	0.287958	0.0656156	-0.964513
ENSG00000143614.10	9244	GATAD2B	protein_coding	1.96211	1.8083	1.71847	1.26148	1.33265	0.864127
ENSG00000198837.10	7606	DENND4B	protein_coding	0.995485	0.334464	1.63164	1.19971	0.904904	0.625221
ENSG00000160741.17	3602	CRTC2	protein_coding	3.13073	2.22504	3.42337	2.93961	2.69237	2.6869
ENSG00000143543.15	1482	JTB	protein_coding	2.38048	1.57392	-2.45968	1.95413	-2.45968	0.0582048
ENSG00000143545.8	2751	RAB13	protein_coding	0.239782	1.94959	-0.242608	0.603113	-0.0083662	-0.834206
ENSG00000177954.14	1028	RPS27	protein_coding	7.79409	8.04558	6.33843	6.85635	7.66773	7.59644
ENSG00000143552.9	5889	NUP210L	protein_coding	-4.45016	-4.45016	-1.34067	-2.48588	-2.43197	-4.45016
ENSG00000143549.21	15156	TPM3	protein_coding	6.21942	6.2965	6.12293	6.12336	5.86979	5.8559
ENSG00000143569.19	7503	UBAP2L	protein_coding	3.75866	3.83324	4.53249	4.31	3.56882	3.76719
ENSG00000143575.14	2155	HAX1	protein_coding	4.89947	5.77906	4.74609	5.37455	5.47139	5.4548
ENSG00000160712.13	6453	IL6R	protein_coding	3.17694	3.32084	3.39983	3.04978	3.16308	3.02392
ENSG00000160714.10	4190	UBE2Q1	protein_coding	3.87179	3.03934	1.80685	2.54819	2.75138	1.6341
ENSG00000160710.17	9629	ADAR	protein_coding	3.53974	2.9977	2.3247	2.72358	2.60603	2.13514
ENSG00000163344.6	1002	PMVK	protein_coding	5.10681	5.51562	4.92411	4.86494	5.58026	5.44245
ENSG00000163346.17	3851	PBXIP1	protein_coding	1.47376	1.46431	1.25291	0.92389	1.61254	1.25399
ENSG00000163348.4	3664	PYGO2	protein_coding	-0.173681	1.90617	2.00038	0.995704	0.505308	-0.379455
ENSG00000160691.18	4342	SHC1	protein_coding	-1.30367	-1.73422	-0.901011	-0.0552911	-0.287704	-1.49261
ENSG00000173207.13	2340	CKS1B	protein_coding	3.27251	4.08183	2.50569	2.90034	3.20903	3.59565
ENSG00000160688.19	4019	FLAD1	protein_coding	2.58421	2.81245	2.63348	2.41134	2.58439	2.36103
ENSG00000160685.13	4303	ZBTB7B	protein_coding	1.50175	-1.7212	-0.515364	0.205174	-0.274687	-3.99748
ENSG00000143537.13	6584	ADAM15	protein_coding	0.48368	-1.49199	1.40213	1.2726	1.02732	1.24013
ENSG00000243364.8	1257	EFNA4	protein_coding	1.36975	1.42551	0.887364	-0.257845	-0.203933	-2.22212
ENSG00000169241.19	2340	SLC50A1	protein_coding	3.81957	4.4754	3.52809	3.88917	4.33168	4.48739
ENSG00000179085.7	622	DPM3	protein_coding	7.12232	7.57176	5.70634	6.4035	7.10702	6.71233
ENSG00000163463.11	3826	KRTCAP2	protein_coding	-3.82797	-3.82797	-2.00277	-1.8637	-3.82797	-1.31009
ENSG00000163462.18	4533	TRIM46	protein_coding	-4.0726	-4.0726	-4.0726	-2.10833	-2.05441	-4.0726
ENSG00000185499.16	4717	MUC1	protein_coding	1.18112	1.30585	-1.02052	-1.36355	-1.30188	-1.61212
ENSG00000169231.13	4623	THBS3	protein_coding	-0.509091	-0.0673632	-0.61885	-1.33451	-0.378173	-1.58308
ENSG00000173171.14	3278	MTX1	protein_coding	-0.898131	-0.485842	-3.60495	-3.60495	-3.60495	-3.60495
ENSG00000177628.16	3648	GBA	protein_coding	4.35679	4.37842	5.56142	5.34276	4.62244	4.84308
ENSG00000160767.21	4468	FAM189B	protein_coding	-0.459891	-0.018163	-0.273777	0.546203	-0.708039	0.263634
ENSG00000116521.11	2442	SCAMP3	protein_coding	4.33905	5.2262	5.10204	5.1428	5.32775	5.38659
ENSG00000176444.19	3658	CLK2	protein_coding	1.33159	1.79542	1.93368	1.97122	2.26063	0.859571
ENSG00000160752.14	3718	FDPS	protein_coding	0.744111	-0.139029	-1.96146	-0.507711	0.880433	-3.78666
ENSG00000160753.16	5429	RUSC1	protein_coding	0.507342	-0.685188	1.49902	0.830113	1.4723	1.39514
ENSG00000116539.13	13381	ASH1L	protein_coding	1.96944	1.67513	1.58034	1.69325	0.579445	1.31893
ENSG00000125459.15	4208	MSTO1	protein_coding	-3.96527	-0.846161	-2.14006	-2.001	-1.13715	-0.579171
ENSG00000163374.19	5001	YY1AP1	protein_coding	0.316421	1.08733	0.0186965	-0.558008	-0.49156	-1.69647
ENSG00000116580.18	11967	GON4L	protein_coding	1.01006	1.83626	1.49997	1.03415	0.481418	1.17471
ENSG00000132718.9	5182	SYT11	protein_coding	0.265129	1.17021	1.50029	1.93509	0.967359	2.44865
ENSG00000143622.11	4038	RIT1	protein_coding	4.84994	4.75474	4.82818	4.37746	4.39447	4.44822
ENSG00000132680.11	5646	KHDC4	protein_coding	1.42539	0.199532	1.73324	1.17851	1.82433	3.06937
ENSG00000173080.5	1240	RXFP4	protein_coding	-2.20248	-2.20248	-2.20248	0.563978	1.14125	-2.20248
ENSG00000116584.18	9155	ARHGEF2	protein_coding	1.85152	1.77536	2.07761	1.82006	1.926	1.6276
ENSG00000163479.14	6643	SSR2	protein_coding	2.65964	3.02637	1.6003	1.78818	2.12792	1.72239
ENSG00000160803.8	3884	UBQLN4	protein_coding	0.286713	0.488124	1.98217	1.19138	0.632861	0.46572
ENSG00000116586.11	1438	LAMTOR2	protein_coding	7.37433	7.74209	6.02229	6.61554	7.31878	7.04607
ENSG00000160789.20	6985	LMNA	protein_coding	5.6172	5.24213	5.28125	5.31381	5.07429	4.68637
ENSG00000196189.13	6771	SEMA4A	protein_coding	1.29843	1.94999	2.91245	3.06244	2.05896	2.18717
ENSG00000160785.13	7293	SLC25A44	protein_coding	-0.227875	0.395089	2.70493	2.14811	0.352308	2.01918
ENSG00000160783.19	2520	PMF1	protein_coding	1.6146	2.44617	1.86472	0.729645	1.75206	1.08984
ENSG00000160781.17	2531	PAQR6	protein_coding	-3.23184	0.801759	-3.23184	-1.26757	-1.21366	-3.23184
ENSG00000198952.8	5304	SMG5	protein_coding	2.87819	3.37847	3.4295	3.49237	2.60742	2.47861
ENSG00000163472.19	3032	TMEM79	protein_coding	1.03837	-1.21613	-0.886636	-0.725952	-0.664284	-0.97452
ENSG00000198715.13	3471	GLMP	protein_coding	2.60536	1.61419	0.890982	1.58782	1.42347	0.627912
ENSG00000163468.15	3864	CCT3	protein_coding	3.87952	4.44495	4.66846	4.77539	4.60396	4.70646
ENSG00000163467.11	1115	TSACC	protein_coding	-2.04918	0.227096	-2.04918	-2.04918	-2.04918	-2.04918
ENSG00000116604.18	6351	MEF2D	protein_coding	0.53566	-0.221316	1.39614	1.00875	1.65458	1.03406
ENSG00000183856.11	6742	IQGAP3	protein_coding	-4.64531	-4.64531	-4.64531	-2.68104	-4.64531	-4.64531
ENSG00000163382.12	1933	NAXE	protein_coding	3.34437	3.92042	3.94328	4.16484	4.72799	4.26654
ENSG00000160818.16	4437	GPATCH4	protein_coding	2.89649	2.99944	2.36662	2.7935	2.71017	2.12643
ENSG00000143320.9	1082	CRABP2	protein_coding	-2.00584	-2.00584	-0.180629	-2.00584	-2.00584	-2.00584
ENSG00000143319.16	5262	ISG20L2	protein_coding	0.552417	1.14811	1.7812	1.85491	1.86539	1.97226
ENSG00000143303.12	3169	RRNAD1	protein_coding	0.580228	1.43271	0.467223	1.0418	0.7147	1.72254
ENSG00000143314.12	1695	MRPL24	protein_coding	4.52399	5.0511	3.71106	4.41804	4.17792	4.4561
ENSG00000143321.19	3674	HDGF	protein_coding	4.31751	4.32824	3.51738	3.50491	3.9757	3.38859
ENSG00000143294.15	4071	PRCC	protein_coding	2.03241	1.95688	1.37356	0.84374	1.53239	-1.39963
ENSG00000132694.18	8950	ARHGEF11	protein_coding	1.94781	1.22925	1.66416	2.16525	1.69787	1.37381
ENSG00000158473.6	2253	CD1D	protein_coding	1.07241	-0.787708	-1.23878	-1.09971	-0.235861	1.25142
ENSG00000158477.7	1809	CD1A	protein_coding	-2.74733	-2.74733	-2.74733	-2.74733	-2.74733	-2.74733
ENSG00000158481.13	2442	CD1C	protein_coding	-3.1802	-3.1802	-3.1802	-3.1802	-3.1802	-3.1802
ENSG00000197403.4	2728	OR6N1	protein_coding	-3.33998	1.24892	1.23849	1.56795	1.63764	0.0461204
ENSG00000163563.8	2025	MNDA	protein_coding	7.59682	7.38694	6.62857	6.5057	6.3381	6.66381
ENSG00000163564.14	3479	PYHIN1	protein_coding	-0.983988	-3.69081	-3.69081	-3.69081	-3.69081	-3.69081
ENSG00000163565.18	5294	IFI16	protein_coding	5.80115	5.81243	5.29541	5.24258	4.88501	4.88955
ENSG00000163568.15	1874	AIM2	protein_coding	-0.091436	-0.521981	-2.79826	1.15695	-2.79826	-2.79826
ENSG00000179639.10	1165	FCER1A	protein_coding	0.594355	-2.11247	-2.11247	-2.11247	2.37007	2.5103
ENSG00000158716.8	825	DUSP23	protein_coding	6.73943	6.85574	5.71851	6.45148	7.2456	6.53842
ENSG00000181036.14	2677	FCRL6	protein_coding	-3.31275	0.334881	0.710634	1.10106	0.0309728	0.0733469
ENSG00000158714.11	3178	SLAMF8	protein_coding	-0.853434	-0.441145	0.463132	1.03771	-0.216529	-1.04237
ENSG00000162723.10	1139	SLAMF9	protein_coding	4.21294	5.12057	-0.254696	1.57644	3.46734	3.51328
ENSG00000143315.7	7039	PIGM	protein_coding	1.47984	1.83571	2.26559	2.01329	2.08466	1.79745
ENSG00000162729.14	2592	IGSF8	protein_coding	-3.2662	-3.2662	0.757185	0.390142	-0.43808	-3.2662
ENSG00000162734.12	2806	PEA15	protein_coding	4.99755	5.2661	3.30225	3.89375	5.00103	3.95681
ENSG00000132716.18	7587	DCAF8	protein_coding	0.683559	-0.0129652	-0.0912443	0.225395	0.295291	-1.42957
ENSG00000162735.18	4461	PEX19	protein_coding	0.48127	-0.401869	-0.940019	-0.770552	0.433037	-0.663403
ENSG00000122218.16	7688	COPA	protein_coding	3.61364	3.7981	5.22083	5.03036	4.42064	5.52635
ENSG00000162736.17	4131	NCSTN	protein_coding	3.62346	3.89307	5.73193	5.18605	4.08548	5.22381
ENSG00000162739.14	2746	SLAMF6	protein_coding	1.18131	-0.230358	1.74082	0.605737	0.373325	-0.831581
ENSG00000066294.14	9255	CD84	protein_coding	5.44238	5.27188	5.98494	5.84064	5.38125	6.00043
ENSG00000117091.10	3254	CD48	protein_coding	1.24581	1.70733	0.429037	0.819459	1.23635	-0.20825
ENSG00000026751.17	4833	SLAMF7	protein_coding	3.55669	3.99217	4.89875	4.23434	4.50294	3.96381
ENSG00000122224.18	9118	LY9	protein_coding	-0.55008	-1.04725	0.988099	-0.172921	1.54301	1.49731
ENSG00000122223.13	2889	CD244	protein_coding	0.169168	-1.14643	0.355282	-3.42271	-3.42271	-3.42271
ENSG00000179914.5	1492	ITLN1	protein_coding	-2.46938	-2.46938	-0.644176	-2.46938	-0.451196	-2.46938
ENSG00000158769.18	5061	F11R	protein_coding	-0.639684	0.571142	0.858725	1.14801	1.57356	0.391203
ENSG00000215845.11	1197	TSTD1	protein_coding	0.555262	0.124717	2.57286	1.80365	2.33098	2.16384
ENSG00000158773.14	2336	USF1	protein_coding	3.88566	4.9195	5.32231	4.76693	4.74712	4.7458
ENSG00000186517.14	5064	ARHGAP30	protein_coding	5.04424	5.07013	5.49119	5.43062	4.93385	5.28673
ENSG00000143217.9	3458	NECTIN4	protein_coding	0.8487	0.906824	-1.85687	-0.403122	1.14862	-0.295974
ENSG00000143256.5	621	PFDN2	protein_coding	6.55425	7.11746	6.00979	6.50914	7.03849	6.56643
ENSG00000158793.14	3794	NIT1	protein_coding	-3.81586	-3.81586	-3.81586	-1.0494	-1.79767	-1.29797
ENSG00000158796.17	2821	DEDD	protein_coding	0.748049	1.60053	0.635044	-0.109391	-0.56022	0.535973
ENSG00000143222.12	2100	UFC1	protein_coding	6.68615	6.75008	5.64543	5.38639	6.46891	5.45269
ENSG00000143258.16	3764	USP21	protein_coding	0.331989	-0.156769	0.774067	0.793566	0.862693	0.119913
ENSG00000143224.18	4725	PPOX	protein_coding	0.00394148	1.16923	1.24943	0.628809	0.978506	1.71878
ENSG00000158850.15	3890	B4GALT3	protein_coding	1.24287	1.30183	0.872515	1.31103	2.02986	1.0241
ENSG00000158864.12	3658	NDUFS2	protein_coding	4.35284	4.69143	4.70669	4.55981	4.7568	4.52687
ENSG00000158869.11	964	FCER1G	protein_coding	11.5005	12.0213	10.8241	10.995	11.7096	11.4429
ENSG00000158874.11	945	APOA2	protein_coding	-1.81052	1.30859	0.0146854	-1.81052	-1.81052	-1.81052
ENSG00000143257.11	3305	NR1I3	protein_coding	-0.909965	-3.61679	-3.61679	-0.850332	-3.61679	-3.61679
ENSG00000158887.16	2150	MPZ	protein_coding	0.595402	-2.99647	-1.17127	-2.99647	-0.978285	-2.99647
ENSG00000143226.13	5314	FCGR2A	protein_coding	4.84002	4.30269	3.39176	3.30869	3.04404	2.53674
ENSG00000173110.8	2355	HSPA6	protein_coding	2.37136	2.83811	2.63807	2.03507	2.89596	2.83692
ENSG00000203747.11	2958	FCGR3A	protein_coding	8.28443	8.17465	7.97144	7.32912	7.96991	7.73036
ENSG00000162747.11	2813	FCGR3B	protein_coding	-3.38425	-1.10797	-0.274761	-0.617791	-3.38425	-3.38425
ENSG00000072694.20	6651	FCGR2B	protein_coding	1.32422	-0.592105	0.231248	-1.85925	0.485249	-0.701392
ENSG00000132185.16	3275	FCRLA	protein_coding	-0.89681	-3.60363	-0.997862	-0.837177	-1.58544	-3.60363
ENSG00000162746.14	2592	FCRLB	protein_coding	-0.559381	-0.989926	-0.156717	-1.30193	-1.24801	-0.748316
ENSG00000081721.11	1762	DUSP12	protein_coding	3.77384	3.94816	4.04327	3.84323	4.00112	4.29785
ENSG00000118217.6	7864	ATF6	protein_coding	3.69087	3.72291	4.32114	4.24976	3.75665	3.8848
ENSG00000162745.10	3415	OLFML2B	protein_coding	6.57233	6.54669	6.40528	6.24094	5.80516	5.72893
ENSG00000198929.13	7854	NOS1AP	protein_coding	-4.86556	-4.86556	-3.04036	-4.86556	-4.86556	-4.86556
ENSG00000152332.16	9248	UHMK1	protein_coding	2.01995	1.93989	2.46268	3.16846	3.08271	2.97801
ENSG00000117143.13	3437	UAP1	protein_coding	1.16688	-0.0256518	2.02359	1.70628	0.99381	1.9199
ENSG00000132196.14	4778	HSD17B7	protein_coding	1.80139	1.90353	2.21593	1.9336	2.38319	2.19781
ENSG00000143228.13	3362	NUF2	protein_coding	-3.64146	-0.522346	-3.64146	-0.362504	-1.62327	-1.12357
ENSG00000185630.18	21249	PBX1	protein_coding	-6.30146	-6.30146	-4.47625	-6.30146	-4.28327	-3.78357
ENSG00000143198.13	8052	MGST3	protein_coding	6.29742	6.49708	5.55232	5.67002	6.55054	6.43289
ENSG00000143149.12	3308	ALDH9A1	protein_coding	-0.911274	1.53564	1.10633	0.584558	1.72743	0.697304
ENSG00000143183.16	5584	TMCO1	protein_coding	4.90322	5.65811	4.45234	4.79556	5.02577	5.00933
ENSG00000143179.16	6984	UCK2	protein_coding	-4.69619	-2.41991	-4.69619	-2.73191	-0.973397	-1.31009
ENSG00000143157.11	8448	POGK	protein_coding	2.63294	2.50366	2.24384	2.55153	2.32008	2.13877
ENSG00000152382.6	2900	TADA1	protein_coding	-0.721368	0.219445	1.86289	2.22535	1.05435	1.66317
ENSG00000143167.12	2946	GPA33	protein_coding	-0.744072	-3.45089	-1.62569	-1.48662	-3.45089	-0.933007
ENSG00000143190.23	16031	POU2F1	protein_coding	1.1069	0.315322	1.483	1.20733	0.432748	0.683232
ENSG00000143162.9	3286	CREG1	protein_coding	5.23668	5.81208	7.3721	7.28257	7.52097	7.52804
ENSG00000198771.11	8165	RCSD1	protein_coding	0.38954	-0.332691	0.168695	0.731954	0.423939	0.357117
ENSG00000197965.12	7069	MPZL1	protein_coding	1.35987	1.70545	1.6947	1.64849	2.26456	1.86452
ENSG00000143158.11	2638	MPC2	protein_coding	1.8032	1.69729	2.0903	0.364764	1.53912	2.15291
ENSG00000143164.15	6306	DCAF6	protein_coding	0.545919	0.604876	1.21708	1.10468	1.17532	-0.233462
ENSG00000143147.14	11224	GPR161	protein_coding	-5.38065	-5.38065	-5.38065	-5.38065	-3.36246	-5.38065
ENSG00000143155.13	3186	TIPRL	protein_coding	3.55734	3.91052	3.43813	4.10962	4.03005	4.35557
ENSG00000213064.10	11217	SFT2D2	protein_coding	1.62208	1.92963	2.51235	1.97358	1.28806	2.48223
ENSG00000143178.13	3810	TBX19	protein_coding	-3.82193	-3.82193	-1.21616	-1.85765	-1.80374	-3.82193
ENSG00000143153.12	2962	ATP1B1	protein_coding	0.677684	-0.339598	-1.6335	-0.179756	-0.114982	-0.940821
ENSG00000143156.14	5718	NME7	protein_coding	-0.271255	-0.374044	0.316775	0.190322	-1.57952	-1.88976
ENSG00000117475.14	3820	BLZF1	protein_coding	3.9697	3.55196	3.31279	3.1492	2.70602	2.82212
ENSG00000117479.15	4364	SLC19A2	protein_coding	0.118605	0.971082	1.36409	1.459	1.09317	1.07357
ENSG00000198734.11	9371	F5	protein_coding	-1.52846	-2.00123	-3.29513	-3.15606	-2.29222	-5.12034
ENSG00000000460.17	5970	C1orf112	protein_coding	-0.333475	-1.35076	-0.691879	-1.70341	-4.46987	-0.545551
ENSG00000188404.9	2731	SELL	protein_coding	-0.634744	0.692037	-0.232081	-0.0626138	0.00216062	-3.34157
ENSG00000171806.12	1575	METTL18	protein_coding	1.04439	-2.54749	0.561997	0.218966	1.1753	1.37683
ENSG00000000457.14	6883	SCYL3	protein_coding	-0.1444	0.127527	-2.0694	-0.47252	-1.84705	-2.15729
ENSG00000075945.13	4978	KIFAP3	protein_coding	0.632462	0.946035	-0.184315	0.553557	0.459393	-0.821602
ENSG00000120370.12	3773	GORAB	protein_coding	1.03232	1.96877	2.46469	2.65265	1.42516	2.53851
ENSG00000076258.10	2542	FMO4	protein_coding	1.29267	1.5646	1.34037	1.35987	0.105626	1.0773
ENSG00000117523.16	14173	PRRC2C	protein_coding	4.50586	4.63599	4.23103	4.48293	3.95442	4.00129
ENSG00000117533.15	4986	VAMP4	protein_coding	3.39367	3.73854	2.73357	2.86144	2.58214	3.32424
ENSG00000010165.20	3831	EEF1AKNMT	protein_coding	0.700916	2.04454	3.28236	2.72273	2.32328	2.88443
ENSG00000197959.14	11329	DNM3	protein_coding	-1.25769	-1.74645	-0.415753	-1.19143	-2.56596	-2.00798
ENSG00000135845.10	5225	PIGC	protein_coding	2.89984	2.8847	2.54156	2.22971	2.92638	3.0599
ENSG00000094975.14	7894	SUCO	protein_coding	1.41995	0.562964	1.08237	1.38367	1.3408	0.720289
ENSG00000117586.11	3963	TNFSF4	protein_coding	-3.87873	-1.60245	-3.87873	-3.87873	-1.86054	0.0455867
ENSG00000117592.9	2311	PRDX6	protein_coding	5.59861	6.1206	5.65044	5.69711	6.16191	5.72854
ENSG00000076321.11	4244	KLHL20	protein_coding	-0.385686	1.17618	2.24671	1.90614	1.47235	1.7504
ENSG00000120334.15	4914	CENPL	protein_coding	-4.18903	-0.5414	-0.706919	0.408935	-0.466242	-4.18903
ENSG00000117593.12	7353	DARS2	protein_coding	1.52238	1.64863	1.87626	1.73681	1.8534	2.00735
ENSG00000185278.15	19464	ZBTB37	protein_coding	-6.17487	-1.02113	-0.980702	-0.607002	-1.34418	-2.25056
ENSG00000135870.11	11508	RC3H1	protein_coding	1.96583	1.44535	2.14726	2.43049	1.25111	1.23113
ENSG00000152061.23	16071	RABGAP1L	protein_coding	2.21751	2.02741	2.44148	2.34382	1.60127	2.02093
ENSG00000203737.4	1472	GPR52	protein_coding	-2.44991	-0.173638	-0.624706	-0.485638	-0.431726	-2.44991
ENSG00000116161.17	4511	CACYBP	protein_coding	4.77957	5.19236	4.76826	4.81446	5.16803	5.36738
ENSG00000120333.4	2594	MRPS14	protein_coding	4.87719	5.29393	3.89699	4.32172	4.83895	4.78653
ENSG00000235750.10	4767	KIAA0040	protein_coding	2.33797	2.80917	2.02911	1.80771	1.87861	1.92483
ENSG00000143207.21	4177	COP1	protein_coding	2.23274	2.64689	2.83165	3.05321	2.19854	2.62356
ENSG00000075391.16	16044	RASAL2	protein_coding	-1.05593	-1.55829	-0.805814	-0.419311	-1.229	-1.97178
ENSG00000116191.17	9178	RALGPS2	protein_coding	-1.49844	-1.97121	-1.98083	-1.81136	-3.07213	-2.57243
ENSG00000116199.12	6046	FAM20B	protein_coding	0.606663	1.2885	0.893765	0.674818	0.34258	0.603243
ENSG00000186283.14	3224	TOR3A	protein_coding	2.36894	1.97762	3.44938	3.21709	4.14354	3.06684
ENSG00000143322.21	16689	ABL2	protein_coding	0.775605	0.399822	0.656676	0.554313	0.00158194	-0.35978
ENSG00000057252.13	7005	SOAT1	protein_coding	5.11678	5.04477	5.83219	5.76244	5.77074	6.07663
ENSG00000162779.22	6089	AXDND1	protein_coding	-4.49834	-4.49834	-2.67313	-4.49834	-4.49834	-4.49834
ENSG00000169905.12	18876	TOR1AIP2	protein_coding	3.36073	2.99458	2.586	2.47631	3.01248	2.30444
ENSG00000143337.18	9615	TOR1AIP1	protein_coding	2.27214	2.04305	2.89532	2.81174	2.34238	2.70456
ENSG00000135837.16	14261	CEP350	protein_coding	2.13935	2.1297	1.81829	1.67752	1.91265	1.91448
ENSG00000116260.17	9276	QSOX1	protein_coding	2.01559	3.30076	1.77706	2.16876	1.801	2.27339
ENSG00000121454.6	6085	LHX4	protein_coding	-4.49739	-2.22112	-1.01528	-2.53312	-2.47921	-4.49739
ENSG00000230124.8	7512	ACBD6	protein_coding	1.58982	1.40892	0.89554	1.15159	1.63198	1.04989
ENSG00000143324.13	8903	XPR1	protein_coding	0.768332	0.827973	0.71951	0.9065	0.67775	0.918352
ENSG00000135835.12	10452	KIAA1614	protein_coding	-2.57102	-1.63021	-1.04479	-2.51139	-1.00698	-1.35353
ENSG00000135823.14	6477	STX6	protein_coding	2.74646	2.82318	2.13072	2.65964	2.70337	2.47181
ENSG00000162783.10	4188	IER5	protein_coding	0.881767	1.81822	0.898558	1.31691	2.19474	1.13296
ENSG00000135821.18	9032	GLUL	protein_coding	8.71164	8.59545	8.71206	8.37847	7.90739	8.23943
ENSG00000135828.11	6125	RNASEL	protein_coding	2.43137	1.26977	2.37585	1.85529	1.51698	1.75316
ENSG00000143333.7	2408	RGS16	protein_coding	-3.15997	-3.15997	-0.050487	-1.1957	-0.331849	-3.15997
ENSG00000135838.13	4975	NPL	protein_coding	6.38002	6.81338	7.4914	7.14943	7.18259	7.47967
ENSG00000135829.17	5898	DHX9	protein_coding	3.2311	3.0831	3.18715	3.11476	2.89362	2.60691
ENSG00000135862.6	8446	LAMC1	protein_coding	-0.834012	-0.632601	0.00792702	0.304907	-0.947705	-0.655005
ENSG00000116698.21	8317	SMG7	protein_coding	1.99002	1.91385	1.96527	1.7726	1.2655	0.496296
ENSG00000116701.14	2928	NCF2	protein_coding	6.5499	7.02524	7.73039	7.60751	7.26073	7.61346
ENSG00000162704.16	10650	ARPC5	protein_coding	5.88718	6.3542	6.56393	6.27844	6.45059	6.59473
ENSG00000143344.15	5305	RGL1	protein_coding	4.78485	4.6795	5.20923	5.25637	4.14671	4.86295
ENSG00000198756.12	7806	COLGALT2	protein_coding	-2.1499	-1.73761	-1.3746	-1.57777	-2.83853	-2.33883
ENSG00000198860.12	10197	TSEN15	protein_coding	1.05064	1.66675	1.03033	1.01436	1.86928	1.33595
ENSG00000116667.14	11041	C1orf21	protein_coding	-5.35694	-1.32333	-2.75117	-5.35694	-1.08607	-0.734173
ENSG00000116406.19	7792	EDEM3	protein_coding	1.21939	1.42915	1.59678	1.28853	1.29901	1.49223
ENSG00000135842.17	8330	FAM129A	protein_coding	1.12306	1.10162	0.597505	0.783959	-0.119755	0.494043
ENSG00000121481.11	3906	RNF2	protein_coding	2.21569	2.01657	2.9613	2.86297	2.166	3.20144
ENSG00000121486.12	4914	TRMT1L	protein_coding	1.1221	1.58759	1.4353	2.45011	0.788588	1.25546
ENSG00000116668.13	4068	SWT1	protein_coding	2.65325	2.50264	1.97842	2.54404	1.31655	1.36225
ENSG00000116679.16	7873	IVNS1ABP	protein_coding	3.48498	3.56967	4.23532	4.10558	3.29972	4.04742
ENSG00000143341.12	18739	HMCN1	protein_coding	-3.41329	-3.84383	-2.09672	-3.35365	-2.77638	-2.19579
ENSG00000047410.14	12350	TPR	protein_coding	2.7604	3.1691	2.66614	2.73753	2.48852	2.31379
ENSG00000157181.16	4073	ODR4	protein_coding	2.73309	2.99073	3.27144	3.24372	2.1056	3.41924
ENSG00000262180.2	135	OCLM	protein_coding	0.996832	0.996832	3.6026	2.96111	0.996832	0.996832
ENSG00000073756.12	5265	PTGS2	protein_coding	0.242204	0.300328	0.689762	1.2793	-0.565777	0.334192
ENSG00000116711.10	2879	PLA2G4A	protein_coding	2.08152	1.73603	2.53756	2.89261	0.604995	1.20506
ENSG00000150681.10	2801	RGS18	protein_coding	3.68469	4.27227	2.69087	2.87849	3.24579	2.47315
ENSG00000090104.12	4074	RGS1	protein_coding	3.08325	3.3908	3.39159	5.6317	5.20886	4.81771
ENSG00000231767.4	522	AL136454.1	protein_coding	9.98918	9.6967	8.70727	8.80854	9.01828	8.79627
ENSG00000116741.8	2088	RGS2	protein_coding	4.27723	3.85931	3.31828	4.63478	4.52102	5.02046
ENSG00000116750.13	6661	UCHL5	protein_coding	1.85531	1.50546	1.90458	1.8794	2.03994	2.2108
ENSG00000116747.12	9102	RO60	protein_coding	3.65882	3.43819	2.29961	2.55357	2.62524	2.25915
ENSG00000023572.9	6210	GLRX2	protein_coding	2.27516	2.78265	2.08291	2.06978	2.30461	1.97823
ENSG00000134371.13	10537	CDC73	protein_coding	3.37084	2.38816	2.25491	2.64583	1.75685	2.0895
ENSG00000066279.18	10888	ASPM	protein_coding	-1.74493	-5.3368	-5.3368	-3.37253	-5.3368	-5.3368
ENSG00000177888.7	8562	ZBTB41	protein_coding	-0.149919	0.163654	-0.0117526	0.050977	-0.71922	-0.367322
ENSG00000213047.13	13203	DENND1B	protein_coding	1.18696	-1.27713	0.340335	0.337998	-0.165024	0.34985
ENSG00000203724.11	628	C1orf53	protein_coding	2.3709	2.81263	1.88851	2.98168	2.80173	3.40179
ENSG00000151414.15	5454	NEK7	protein_coding	2.94416	2.5226	3.01625	2.53198	2.45271	2.49923
ENSG00000081237.20	9168	PTPRC	protein_coding	5.0089	4.92682	5.48788	5.42951	4.59899	5.52827
ENSG00000162702.8	4895	ZNF281	protein_coding	2.20771	2.29905	2.30881	2.65178	2.82925	2.92608
ENSG00000118193.12	7294	KIF14	protein_coding	-4.75885	-4.75885	-4.75885	-2.79457	-4.75885	-4.75885
ENSG00000118197.14	4410	DDX59	protein_coding	1.78184	1.93306	1.79893	1.92001	1.51433	1.41158
ENSG00000118200.14	7777	CAMSAP2	protein_coding	1.5398	1.43193	1.16188	1.5608	0.78707	0.24001
ENSG00000116852.14	12150	KIF21B	protein_coding	-1.90315	-5.49502	-5.49502	-2.72857	-5.49502	-5.49502
ENSG00000116857.17	3919	TMEM9	protein_coding	0.977543	1.43906	1.60469	1.30031	1.24833	1.22874
ENSG00000159166.14	3401	LAD1	protein_coding	0.478297	1.64359	-0.17598	-0.00175085	0.824445	-1.14021
ENSG00000159173.19	7524	TNNI1	protein_coding	-4.80364	-4.80364	-4.80364	-4.80364	-1.45991	-2.28575
ENSG00000174307.6	3138	PHLDA3	protein_coding	-3.54198	-3.54198	-3.54198	-1.57771	-1.52379	-3.54198
ENSG00000159176.14	10318	CSRP1	protein_coding	1.61243	2.15141	2.56973	2.56966	2.37956	2.74235
ENSG00000134369.15	22453	NAV1	protein_coding	-0.566213	-0.506572	-1.29069	-1.33991	-0.227832	-1.10227
ENSG00000198700.10	11904	IPO9	protein_coding	-0.37073	0.66782	1.28711	0.896621	0.806301	0.262455
ENSG00000198892.6	1746	SHISA4	protein_coding	0.0106314	0.951444	-0.870982	-2.69619	-0.678002	-2.69619
ENSG00000134375.11	3504	TIMM17A	protein_coding	4.52554	5.03936	4.33772	4.03261	4.88905	4.79185
ENSG00000176393.11	3455	RNPEP	protein_coding	1.63031	2.52943	1.94351	1.59449	2.40911	1.41054
ENSG00000170075.9	6529	GPR37L1	protein_coding	-4.599	-4.599	-4.599	-4.599	-1.25527	-4.599
ENSG00000143862.8	1975	ARL8A	protein_coding	0.717886	-2.87399	1.1494	1.32866	2.23697	0.512111
ENSG00000077152.11	1652	UBE2T	protein_coding	0.0904713	2.18635	-0.0105803	1.79746	1.40635	2.47501
ENSG00000077157.22	21069	PPP1R12B	protein_coding	-1.19441	-1.13545	-0.66485	-1.01387	-1.80665	-2.36487
ENSG00000117139.17	25882	KDM5B	protein_coding	-1.27488	-1.15016	-0.88914	-0.775026	-1.13611	-2.27061
ENSG00000183155.4	2430	RABIF	protein_coding	3.82874	4.84129	3.74037	3.95932	4.55143	4.03197
ENSG00000159346.13	3113	ADIPOR1	protein_coding	4.64198	4.80904	5.59379	5.63126	5.12669	5.28368
ENSG00000163444.12	4038	TMEM183A	protein_coding	3.09606	3.17689	2.91335	3.19648	3.467	3.04741
ENSG00000133055.9	1818	MYBPH	protein_coding	-2.75449	-2.75449	-2.75449	-2.75449	-2.75449	-2.75449
ENSG00000133048.13	3363	CHI3L1	protein_coding	1.66924	0.695919	-1.03612	1.52105	1.18881	1.63682
ENSG00000133063.16	7732	CHIT1	protein_coding	-4.84298	-4.84298	-3.01777	-2.07652	-2.01486	-0.918662
ENSG00000159388.6	2757	BTG2	protein_coding	3.03592	4.02244	6.20299	5.23005	4.87345	4.97776
ENSG00000058668.14	9721	ATP2B4	protein_coding	-2.46642	-0.835437	0.523632	-1.21804	-0.342543	-1.24893
ENSG00000182004.13	2080	SNRPE	protein_coding	6.34074	7.19983	5.43589	5.89533	6.40412	6.33904
ENSG00000143842.15	7420	SOX13	protein_coding	-4.78356	-4.78356	-2.95835	-2.81928	-2.76537	-0.85924
ENSG00000158615.9	5259	PPP1R15B	protein_coding	3.47212	3.56891	4.42094	4.44343	3.77061	4.10817
ENSG00000133056.13	9414	PIK3C2B	protein_coding	-5.12694	-2.85067	-2.52117	-3.16267	-2.29882	-2.60906
ENSG00000198625.13	11008	MDM4	protein_coding	3.14073	2.18285	3.06456	2.41995	1.62559	1.98485
ENSG00000174529.7	1332	TMEM81	protein_coding	-2.30573	-2.30573	-0.480522	0.460724	-2.30573	-2.30573
ENSG00000117222.14	4404	RBBP5	protein_coding	1.78381	2.68048	2.88252	2.0512	2.54758	2.61688
ENSG00000133059.17	8475	DSTYK	protein_coding	0.33578	1.07673	0.856497	0.404214	0.748828	0.617832
ENSG00000133069.17	5822	TMCC2	protein_coding	-4.43365	-4.43365	-2.60844	-2.46938	-2.41546	-1.91576
ENSG00000163545.9	3441	NUAK2	protein_coding	-0.968143	-1.39869	2.97177	2.73719	1.67056	1.20104
ENSG00000117266.15	6831	CDK18	protein_coding	-4.66423	-4.66423	-1.18212	-1.89778	-2.64605	-4.66423
ENSG00000158711.13	12142	ELK4	protein_coding	1.15725	0.471902	0.0538869	1.10244	1.33727	1.08409
ENSG00000158715.6	3752	SLC45A3	protein_coding	-3.7998	-3.7998	-1.19403	-1.03334	-1.78161	0.12452
ENSG00000069275.13	6449	NUCKS1	protein_coding	2.5962	3.22593	2.90301	3.00783	3.10108	4.03855
ENSG00000117280.13	3904	RAB29	protein_coding	2.6261	3.45229	3.0865	3.36218	3.40536	3.25243
ENSG00000133065.11	6378	SLC41A1	protein_coding	-4.56524	-4.56524	-1.08312	-1.28629	-2.54705	-4.56524
ENSG00000276600.5	3686	RAB7B	protein_coding	2.709	3.93033	4.07081	3.7018	3.30511	3.76007
ENSG00000196550.10	3783	FAM72A	protein_coding	-3.81167	-1.53539	-0.702182	-3.81167	-3.81167	-3.81167
ENSG00000266028.7	15675	SRGAP2	protein_coding	1.00913	0.103443	-0.314572	-0.051542	-0.517002	-0.418034
ENSG00000263528.8	3791	IKBKE	protein_coding	0.716059	0.987986	1.27557	0.783254	0.852381	-0.428614
ENSG00000266094.7	6976	RASSF5	protein_coding	1.25539	0.607146	2.09172	1.6676	1.4586	1.95329
ENSG00000143486.16	8066	EIF2D	protein_coding	-1.31212	0.0848801	0.990885	1.40632	0.901134	0.540506
ENSG00000143479.17	10314	DYRK3	protein_coding	-5.25867	-2.98239	-2.14918	-3.29439	-5.25867	-5.25867
ENSG00000162889.10	4195	MAPKAPK2	protein_coding	2.43035	1.19293	-0.851322	0.947126	1.84432	0.915196
ENSG00000136634.7	3439	IL10	protein_coding	1.16604	1.62756	0.349262	0.28108	0.99297	0.948636
ENSG00000142224.16	6239	IL19	protein_coding	-4.53345	-4.53345	-2.70824	-2.56918	-4.53345	-2.01556
ENSG00000162894.12	3417	FCMR	protein_coding	-3.66487	-1.38859	0.751206	-0.898412	-0.836744	-0.278766
ENSG00000123836.15	10176	PFKFB2	protein_coding	-0.39907	-0.650337	0.385101	0.140329	-0.968371	-0.147875
ENSG00000180667.10	6521	YOD1	protein_coding	-1.00535	-4.59723	-1.48774	-2.63295	-1.2535	0.0255324
ENSG00000196352.15	5908	CD55	protein_coding	1.49512	1.89798	3.25651	3.02119	2.16906	2.44226
ENSG00000203710.11	12583	CR1	protein_coding	-0.0463155	-0.391802	0.286306	-0.637607	-1.82275	-2.15944
ENSG00000117335.19	8708	CD46	protein_coding	3.23859	3.29035	4.74344	4.77695	4.0568	5.13474
ENSG00000174059.16	9219	CD34	protein_coding	-1.50487	-1.97764	-5.09675	-2.33029	-1.37395	-2.57886
ENSG00000076356.7	13845	PLXNA2	protein_coding	-1.54704	-1.34563	-2.20131	-2.02708	-3.66524	-1.06067
ENSG00000008118.10	3328	CAMK1G	protein_coding	-3.62679	-1.35052	-1.80158	0.0295527	-3.62679	-3.62679
ENSG00000196878.15	4647	LAMB3	protein_coding	-1.40161	-4.10844	-4.10844	-1.34198	-2.09025	-4.10844
ENSG00000123689.6	876	G0S2	protein_coding	2.43525	3.97059	4.19374	5.01966	4.18063	0.816747
ENSG00000117594.10	1512	HSD11B1	protein_coding	-2.48859	1.15904	-2.48859	2.10937	-0.470407	0.0292921
ENSG00000009790.15	7750	TRAF3IP3	protein_coding	-2.13951	-1.72722	-4.84633	-0.432524	-2.82814	-4.84633
ENSG00000162757.4	4684	C1orf74	protein_coding	-4.11988	-0.472243	-4.11988	-2.1556	-2.10169	-4.11988
ENSG00000117597.18	10411	UTP25	protein_coding	0.0389562	0.779904	0.195135	0.74681	0.682371	-0.180813
ENSG00000054392.13	6645	HHAT	protein_coding	-4.62441	-2.34813	-2.7992	-4.62441	-1.79628	-4.62441
ENSG00000117625.13	9092	RCOR3	protein_coding	1.86148	1.63469	1.80597	1.60381	1.19508	1.26962
ENSG00000082512.15	9022	TRAF5	protein_coding	-0.53481	-2.78931	-0.832534	-0.467615	-0.0879616	0.662382
ENSG00000170385.10	5893	SLC30A1	protein_coding	3.51347	3.33103	2.12042	2.76813	2.72264	2.05382
ENSG00000123684.13	8790	LPGAT1	protein_coding	2.83749	3.06973	2.3277	2.62484	2.42233	2.43073
ENSG00000143493.13	5326	INTS7	protein_coding	0.225585	0.283709	0.673143	0.735872	1.33323	0.973517
ENSG00000066027.12	3942	PPP2R5A	protein_coding	2.07887	1.68754	2.62119	2.92702	2.21887	2.29708
ENSG00000065600.12	2914	TMEM206	protein_coding	4.28661	4.6422	4.65848	4.35645	4.33042	4.45586
ENSG00000117691.10	1264	NENF	protein_coding	3.7198	4.18896	1.79325	2.6778	3.98356	2.86123
ENSG00000162772.17	4040	ATF3	protein_coding	3.56861	3.04789	3.63794	3.47222	3.13989	3.25159
ENSG00000123685.9	2569	BATF3	protein_coding	-3.25334	-0.134233	-3.25334	-3.25334	-3.25334	-0.735457
ENSG00000117697.15	13867	NSL1	protein_coding	1.43551	2.04515	1.7141	1.56138	1.66026	1.73371
ENSG00000162769.13	6422	FLVCR1	protein_coding	0.265006	0.227542	0.00331049	0.901628	0.535798	0.0476029
ENSG00000174606.14	7317	ANGEL2	protein_coding	0.547741	-0.729786	1.50915	1.37927	1.38975	2.61564
ENSG00000136643.12	6191	RPS6KC1	protein_coding	1.66504	1.61102	2.16059	2.03027	1.56762	2.43088
ENSG00000143499.14	4889	SMYD2	protein_coding	0.913105	-0.534041	0.796656	0.859385	-0.158976	0.133724
ENSG00000117724.13	11673	CENPF	protein_coding	-1.30085	-2.31813	-1.95512	-2.15829	-3.41905	-2.91935
ENSG00000136636.13	5017	KCTD3	protein_coding	-1.51214	0.118842	-1.10948	-1.45251	-0.196262	-4.21896
ENSG00000092978.11	8841	GPATCH2	protein_coding	1.44684	1.01573	1.28289	0.698066	0.918198	0.24236
ENSG00000067533.6	7877	RRP15	protein_coding	2.00188	2.60462	1.70178	2.32111	2.74675	2.02728
ENSG00000143353.12	2941	LYPLAL1	protein_coding	1.86269	1.85324	2.09951	1.31282	2.0988	2.14474
ENSG00000215817.7	4965	ZC3H11B	protein_coding	-4.20393	-1.92765	-2.37872	-4.20393	-2.18574	-1.68604
ENSG00000136628.18	5323	EPRS	protein_coding	2.63384	2.7783	3.2002	3.46819	3.37792	4.13068
ENSG00000162813.18	3113	BPNT1	protein_coding	3.27145	3.67003	2.59216	3.26764	3.13737	2.97451
ENSG00000067704.10	4135	IARS2	protein_coding	2.99819	3.33396	3.37015	3.92524	3.69876	3.95098
ENSG00000118873.16	10343	RAB3GAP2	protein_coding	1.91469	0.947532	1.58854	1.86969	1.56862	1.89536
ENSG00000162817.7	2891	C1orf115	protein_coding	-3.42371	-1.14743	-3.42371	-3.42371	-3.42371	-3.42371
ENSG00000186205.13	9106	MARC1	protein_coding	-5.07895	-5.07895	-5.07895	-5.07895	-5.07895	-5.07895
ENSG00000136630.13	5629	HLX	protein_coding	0.926114	-1.2659	-2.55981	-0.42981	-1.04129	-4.38502
ENSG00000143507.18	2827	DUSP10	protein_coding	3.61043	3.80907	5.44243	4.87833	4.80763	4.80876
ENSG00000143498.18	2891	TAF1A	protein_coding	0.712687	-0.304595	0.992368	0.5315	-0.595582	0.891695
ENSG00000154305.18	10155	MIA3	protein_coding	1.99524	2.00144	1.12822	1.07406	1.87523	1.77095
ENSG00000186063.13	4232	AIDA	protein_coding	1.69213	1.46238	2.14913	1.76094	1.7507	1.9913
ENSG00000162819.12	4980	BROX	protein_coding	4.51005	4.46588	4.65737	4.58004	3.83263	4.66521
ENSG00000197520.10	2603	FAM177B	protein_coding	2.67762	3.54126	1.58464	2.20448	3.47958	1.60369
ENSG00000154309.8	5382	DISP1	protein_coding	0.210495	0.0175249	-1.71451	0.440981	-1.49216	-0.395963
ENSG00000187554.14	7733	TLR5	protein_coding	2.0285	1.97041	3.61633	2.83033	2.63211	3.10419
ENSG00000162909.18	8585	CAPN2	protein_coding	2.90534	3.32831	3.63269	3.59133	2.86934	2.80817
ENSG00000143514.17	5979	TP53BP2	protein_coding	2.52979	2.01045	2.06042	2.20851	1.74166	1.37919
ENSG00000143756.12	6020	FBXO28	protein_coding	1.01733	0.106998	2.201	2.38953	1.24228	0.962596
ENSG00000143753.13	2446	DEGS1	protein_coding	4.84454	5.27206	6.14953	5.75839	5.75148	6.30843
ENSG00000143748.18	4615	NVL	protein_coding	2.38472	2.76358	2.22077	2.10227	1.99146	2.06968
ENSG00000143771.12	5090	CNIH4	protein_coding	4.73783	5.31216	3.47151	4.23214	4.4917	4.41423
ENSG00000162923.16	10976	WDR26	protein_coding	1.65342	1.46515	1.79008	2.12758	1.88507	2.03061
ENSG00000143786.8	6367	CNIH3	protein_coding	-4.56275	-2.28647	-0.784762	-1.7963	0.267947	-2.04486
ENSG00000185842.15	19693	DNAH14	protein_coding	-6.19175	-3.91547	-4.36654	-3.42529	-4.17356	-6.19175
ENSG00000143815.15	5710	LBR	protein_coding	3.15646	2.63554	3.85284	4.01835	2.94035	4.28187
ENSG00000143742.13	2220	SRP9	protein_coding	6.52421	7.13488	6.84485	6.79979	7.01903	7.27095
ENSG00000143819.12	2508	EPHX1	protein_coding	-3.21867	-0.942398	-0.612904	0.736531	1.05219	1.87269
ENSG00000196187.12	10350	TMEM63A	protein_coding	1.21949	1.44773	2.17895	1.74412	1.16961	1.38414
ENSG00000143811.19	3602	PYCR2	protein_coding	3.82115	3.63674	2.32802	2.4598	2.47276	2.76402
ENSG00000143751.10	3987	SDE2	protein_coding	1.61178	1.88918	2.96382	2.36912	2.44024	3.40723
ENSG00000163041.11	3814	H3F3A	protein_coding	7.9037	8.42106	7.42337	7.39553	8.01132	7.77563
ENSG00000182827.9	3589	ACBD3	protein_coding	4.02333	3.96881	3.61998	3.30427	3.31066	3.42236
ENSG00000183814.15	4442	LIN9	protein_coding	0.487428	-1.76707	-0.265358	-1.27689	-0.0206464	0.272054
ENSG00000143799.13	7183	PARP1	protein_coding	2.78253	2.67392	2.92108	2.51038	2.87981	2.97068
ENSG00000203685.10	7843	STUM	protein_coding	-4.86354	-4.86354	-4.86354	-4.86354	-4.86354	-4.86354
ENSG00000143772.9	7036	ITPKB	protein_coding	1.68426	0.446846	0.841066	0.0543676	0.526113	0.384468
ENSG00000143801.17	3699	PSEN2	protein_coding	1.31551	1.52241	3.1342	2.30287	2.02585	2.79889
ENSG00000163050.17	7797	COQ8A	protein_coding	0.239725	0.133814	2.05841	2.0517	0.594851	1.10972
ENSG00000143776.18	14055	CDC42BPA	protein_coding	-2.11327	-2.58604	-1.12668	-0.943888	-2.87703	-5.70515
ENSG00000181450.17	8915	ZNF678	protein_coding	-2.34155	-2.7721	-0.815322	-1.76942	-1.02567	-0.172368
ENSG00000143740.14	6580	SNAP47	protein_coding	0.229941	1.933	1.51238	0.665088	1.54292	1.241
ENSG00000081692.12	4315	JMJD4	protein_coding	-1.29468	-1.72522	-4.0015	-2.03722	-4.0015	-4.0015
ENSG00000143793.13	4308	C1orf35	protein_coding	2.392	1.77747	1.46815	1.04191	1.88261	0.316245
ENSG00000162910.19	1886	MRPL55	protein_coding	4.19437	4.2337	3.72499	3.74512	4.53851	3.97036
ENSG00000143774.16	4725	GUK1	protein_coding	4.99531	5.07009	4.28473	4.59791	5.27326	4.90577
ENSG00000181873.13	10230	IBA57	protein_coding	-1.11048	-2.97059	-1.46888	-0.485611	-0.76433	-0.931471
ENSG00000154358.21	39549	OBSCN	protein_coding	-7.19771	-7.19771	-4.59194	-4.43125	-7.19771	-7.19771
ENSG00000154370.16	8488	TRIM11	protein_coding	-2.27074	-1.32993	-3.15235	-4.97756	-1.63383	-4.97756
ENSG00000162931.12	3553	TRIM17	protein_coding	-3.72117	-3.72117	-1.1154	-0.95472	-0.893052	-3.72117
ENSG00000181218.5	895	HIST3H2A	protein_coding	-1.7321	0.54418	2.29129	1.03436	1.09603	0.785791
ENSG00000116574.6	3965	RHOU	protein_coding	1.78614	2.40382	0.536616	0.881802	0.143242	1.2119
ENSG00000168118.11	3310	RAB4A	protein_coding	1.2212	2.59128	0.797105	1.14229	1.61404	2.34581
ENSG00000069248.12	6081	NUP133	protein_coding	0.814684	1.17528	1.82279	1.64621	1.52738	2.00851
ENSG00000135776.5	4268	ABCB10	protein_coding	-0.393822	-3.9857	-0.503581	0.922236	-0.262904	0.637065
ENSG00000135801.9	6412	TAF5L	protein_coding	-1.86609	-0.925276	0.00555873	0.0250581	0.404711	0.871585
ENSG00000135763.10	5989	URB2	protein_coding	-0.338059	-0.136648	-0.696463	-0.818107	-0.451752	-1.95656
ENSG00000143641.10	7712	GALNT2	protein_coding	0.82636	0.937379	1.05563	1.75727	1.18458	-0.523842
ENSG00000177614.11	11257	PGBD5	protein_coding	-2.67807	-5.38489	-5.38489	-5.38489	-3.3667	-5.38489
ENSG00000135775.14	10946	COG2	protein_coding	0.154757	-0.19073	-0.366137	-0.746499	-0.677372	-0.721706
ENSG00000119280.16	5161	C1orf198	protein_coding	0.270987	-1.98351	-0.2364	-0.0571335	0.407309	-0.873687
ENSG00000143643.13	4212	TTC13	protein_coding	0.16975	0.622256	1.41524	0.447167	0.0560576	0.909362
ENSG00000173409.14	2125	ARV1	protein_coding	2.686	3.07248	2.85225	2.58827	3.11033	3.52536
ENSG00000182118.8	2402	FAM89A	protein_coding	3.78184	4.08133	5.11403	5.04388	4.8161	3.55792
ENSG00000143633.13	5413	C1orf131	protein_coding	3.43048	3.84795	2.5849	2.99894	3.12176	3.34583
ENSG00000116906.13	3261	GNPAT	protein_coding	2.69539	3.2646	4.02354	4.23144	3.77533	3.89954
ENSG00000116903.7	5100	EXOC8	protein_coding	2.7592	2.04064	0.951538	1.64107	1.91051	0.848727
ENSG00000010072.16	5906	SPRTN	protein_coding	1.04491	0.348383	1.76995	1.02247	-1.11059	1.80569
ENSG00000116918.15	6353	TSNAX	protein_coding	1.25519	1.31483	0.164847	0.715738	-0.536875	0.719131
ENSG00000162946.22	12906	DISC1	protein_coding	-1.05133	-1.93447	-0.725151	0.0714369	-1.09957	-1.26671
ENSG00000116991.10	7641	SIPA1L2	protein_coding	2.73619	2.4118	2.02537	2.11534	1.26403	2.37916
ENSG00000212916.4	3516	MAP10	protein_coding	-0.114197	-3.70607	-0.596587	0.249134	-0.362345	-0.319971
ENSG00000135778.12	15854	NTPCR	protein_coding	0.772409	1.20376	0.134317	0.992522	0.952429	1.18036
ENSG00000135749.19	13827	PCNX2	protein_coding	-5.68155	-2.56244	-2.19944	-3.71728	-5.68155	-3.16367
ENSG00000143674.11	7960	MAP3K21	protein_coding	-4.88491	-1.76579	-1.77542	-1.60595	-2.86672	-1.4988
ENSG00000168275.15	2276	COA6	protein_coding	3.49106	3.05469	2.87663	3.38186	3.01129	3.08951
ENSG00000059588.10	7819	TARBP1	protein_coding	-4.85912	-1.21149	-1.74964	-0.445311	-2.031	-0.934804
ENSG00000168264.10	4724	IRF2BP2	protein_coding	2.66974	3.2785	2.18709	2.28001	2.61975	1.59582
ENSG00000173726.11	3438	TOMM20	protein_coding	5.49621	5.72235	5.5022	5.39749	5.88574	5.44032
ENSG00000188739.15	2939	RBM34	protein_coding	-3.44746	-3.44746	-1.62225	-0.681007	-1.42927	-0.0613613
ENSG00000054267.22	11073	ARID4B	protein_coding	2.50438	2.8718	1.8032	2.89499	3.08508	2.61361
ENSG00000152904.11	3809	GGPS1	protein_coding	-1.11473	-0.702438	-1.21578	-1.85727	-1.80336	-1.30366
ENSG00000284770.2	12444	TBCE	protein_coding	-0.218385	-1.19171	-0.672559	-0.488454	-0.698817	-3.01163
ENSG00000162885.13	8406	B3GALNT2	protein_coding	-0.827164	0.0253141	0.230615	0.416008	-0.29646	0.127804
ENSG00000143669.13	19614	LYST	protein_coding	2.11848	2.34562	2.63983	2.4102	1.47476	1.96707
ENSG00000116962.15	5811	NID1	protein_coding	-0.294531	-0.39732	0.426033	0.610138	-0.408223	0.660437
ENSG00000077585.14	2307	GPR137B	protein_coding	3.38503	3.94301	5.62716	5.48713	4.90894	4.73421
ENSG00000086619.13	5361	ERO1B	protein_coding	3.16046	2.22858	2.40354	2.28187	1.40954	2.1132
ENSG00000116977.18	9710	LGALS8	protein_coding	-0.640834	-0.58271	-0.755535	0.103704	-1.14891	-1.24729
ENSG00000119285.11	9061	HEATR1	protein_coding	0.239323	-1.0382	-0.093475	-0.657997	-0.800943	-0.449045
ENSG00000116984.13	12357	MTR	protein_coding	0.295367	0.532684	1.45371	1.16115	0.694303	0.74061
ENSG00000091483.6	2142	FH	protein_coding	4.01074	4.68659	3.9525	4.04889	4.35488	4.42834
ENSG00000117009.12	5946	KMO	protein_coding	2.4076	2.398	2.35507	2.08853	1.80776	1.96378
ENSG00000054277.14	3724	OPN3	protein_coding	-1.08217	-1.51271	-1.96378	-1.82471	-0.960867	-3.78899
ENSG00000203668.2	7661	CHML	protein_coding	0.265111	0.472014	-0.59662	0.211392	0.403336	-0.51427
ENSG00000143702.16	10939	CEP170	protein_coding	2.96089	3.06285	2.59417	2.5746	1.97512	1.86152
ENSG00000054282.16	5321	SDCCAG8	protein_coding	3.17127	3.26122	3.00634	3.0495	3.19596	3.03363
ENSG00000117020.17	9475	AKT3	protein_coding	-2.42944	-2.01715	-1.65415	-1.85731	-1.41347	-2.61838
ENSG00000179456.10	3906	ZBTB18	protein_coding	0.672946	0.175774	-0.748344	-1.09137	0.164871	-3.85783
ENSG00000035687.10	3441	ADSS	protein_coding	2.89474	3.73568	1.94937	2.27796	2.47818	1.4164
ENSG00000179397.18	4431	CATSPERE	protein_coding	-4.03977	-0.920658	-1.434	-4.03977	-1.21165	-4.03977
ENSG00000121644.19	4936	DESI2	protein_coding	1.30375	1.93785	2.65578	2.26502	2.674	2.58235
ENSG00000203667.10	4570	COX20	protein_coding	0.0520616	-4.08433	-0.974846	-4.08433	-4.08433	-4.08433
ENSG00000153187.20	22512	HNRNPU	protein_coding	2.66989	2.83649	2.79748	2.6629	2.27238	2.18203
ENSG00000203666.12	8607	EFCAB2	protein_coding	-0.466873	-0.659843	-0.0193152	-0.794993	-0.515106	-0.121643
ENSG00000185420.19	5866	SMYD3	protein_coding	-0.852639	0.358187	1.02279	1.2899	-0.721721	0.834192
ENSG00000162851.8	1784	TFB2M	protein_coding	1.80352	1.86165	3.3417	2.84062	2.72265	2.86593
ENSG00000162852.14	5933	CNST	protein_coding	0.379267	1.31572	1.37095	1.68176	1.49365	1.7991
ENSG00000143653.10	2141	SCCPDH	protein_coding	3.81147	3.29286	3.92305	3.73038	4.55721	4.46831
ENSG00000153207.15	9598	AHCTF1	protein_coding	0.344355	0.146812	2.3497	2.09223	0.799674	0.573096
ENSG00000277462.2	4197	ZNF670	protein_coding	-3.9615	-3.9615	-2.13629	-3.9615	-3.9615	-3.9615
ENSG00000188295.14	1980	ZNF669	protein_coding	2.21714	1.92506	1.53844	0.778708	1.6049	1.99837
ENSG00000196418.12	4517	ZNF124	protein_coding	2.00601	1.60423	2.8152	1.8162	1.88704	2.27886
ENSG00000162714.12	10531	ZNF496	protein_coding	-0.448542	-1.2551	-0.564285	-0.874898	-1.01784	-2.77082
ENSG00000162711.17	4757	NLRP3	protein_coding	0.388585	-0.108586	1.23969	1.59222	0.968768	1.92786
ENSG00000177535.8	6414	OR2B11	protein_coding	-4.57336	-4.57336	-4.57336	-4.57336	-4.57336	-4.57336
ENSG00000169224.13	4680	GCSAML	protein_coding	-4.11865	-4.11865	-4.11865	-4.11865	-2.10046	-4.11865
ENSG00000162722.9	5170	TRIM58	protein_coding	-1.55548	-1.14319	-1.65653	-0.605956	-2.24411	-4.2623
ENSG00000259823.6	1162	LYPD8	protein_coding	2.02765	0.16753	-0.283538	-0.144471	0.719376	1.27735
ENSG00000175137.11	5724	SH3BP5L	protein_coding	-0.817285	-0.0713564	1.42269	0.866152	-0.138296	-1.02306
ENSG00000171161.13	3741	ZNF672	protein_coding	0.735214	1.76305	1.58632	2.08814	2.41814	1.08044
ENSG00000171163.15	3929	ZNF692	protein_coding	-1.15948	0.167304	1.11203	0.547511	-1.03818	0.449101
ENSG00000185220.12	3651	PGBD2	protein_coding	0.770346	1.22844	2.4139	1.61914	1.21719	2.30962
ENSG00000035115.21	11165	SH3YL1	protein_coding	-2.66623	-0.570347	-0.648626	-1.17039	-1.65026	-0.497044
ENSG00000143727.16	4160	ACP1	protein_coding	4.6918	5.26321	4.65923	4.6689	5.0978	5.30593
ENSG00000189292.16	1986	ALKAL2	protein_coding	-2.882	-0.605726	-2.882	-2.882	-2.882	-2.882
ENSG00000151353.15	8469	TMEM18	protein_coding	2.35959	1.30895	0.573629	-0.213069	0.136629	0.117032
ENSG00000032389.12	5775	EIPR1	protein_coding	0.418208	1.86132	2.02895	1.66019	1.38317	1.64809
ENSG00000171853.16	9193	TRAPPC12	protein_coding	0.406553	-0.754868	0.374636	0.18264	-0.425576	-1.16836
ENSG00000182551.14	5350	ADI1	protein_coding	1.18755	2.59728	0.666656	1.83098	1.64287	1.13282
ENSG00000171865.10	5945	RNASEH1	protein_coding	2.91872	1.81946	1.76046	1.18973	2.61549	1.38741
ENSG00000171863.15	5529	RPS7	protein_coding	6.37545	7.23507	5.35137	5.967	5.88419	5.76584
ENSG00000134326.11	4302	CMPK2	protein_coding	3.79826	3.12587	-0.887659	-0.0419389	0.0255555	-1.47926
ENSG00000134321.12	4722	RSAD2	protein_coding	5.83672	5.09898	2.4781	0.776399	1.50689	0.959826
ENSG00000151692.15	6450	RNF144A	protein_coding	-4.58144	-4.58144	-2.75623	-4.58144	-1.75331	-4.58144
ENSG00000115738.10	2213	ID2	protein_coding	7.51725	7.96596	7.52399	7.43075	7.88918	8.16353
ENSG00000134313.15	15362	KIDINS220	protein_coding	2.03206	1.81691	1.82437	1.86043	1.7605	1.9378
ENSG00000143797.12	8694	MBOAT2	protein_coding	-1.42028	-5.01216	-1.23417	-1.05695	-1.66843	-1.62606
ENSG00000119185.12	6678	ITGB1BP1	protein_coding	2.48967	2.2305	1.81936	1.56918	2.23793	1.71481
ENSG00000119203.14	3686	CPSF3	protein_coding	2.709	3.56974	3.71003	3.7018	3.65075	3.28508
ENSG00000134330.18	5908	IAH1	protein_coding	3.10728	3.0196	2.26337	2.38042	2.86386	3.40717
ENSG00000151694.14	10728	ADAM17	protein_coding	1.41312	0.243162	2.10595	2.06327	0.566322	0.852702
ENSG00000134308.14	2701	YWHAQ	protein_coding	4.53986	4.94369	5.48388	5.35457	5.5155	5.94014
ENSG00000115750.17	3975	TAF1B	protein_coding	2.76823	2.93048	2.56782	2.37347	2.69544	2.28506
ENSG00000134317.18	7952	GRHL1	protein_coding	-4.88345	-2.60718	-4.88345	-4.88345	-2.86527	-4.88345
ENSG00000172059.11	4594	KLF11	protein_coding	-0.500013	-0.444253	-1.48612	-1.32543	-0.0691879	-4.09189
ENSG00000171848.15	9155	RRM2	protein_coding	-2.37987	-5.0867	-5.0867	-5.0867	-5.0867	-5.0867
ENSG00000115756.13	6237	HPCAL1	protein_coding	2.33867	1.67726	3.8406	3.63851	3.90053	3.14141
ENSG00000115758.13	2791	ODC1	protein_coding	1.93821	2.4037	2.17504	2.51078	2.89889	3.13204
ENSG00000115761.16	3836	NOL10	protein_coding	1.00843	0.970962	1.86513	1.54782	1.14588	1.76144
ENSG00000143870.12	4101	PDIA6	protein_coding	4.75183	4.08627	3.63585	3.88225	3.68842	3.32245
ENSG00000134318.14	10198	ROCK2	protein_coding	1.55954	1.11043	-0.385395	1.21815	0.207556	0.827694
ENSG00000169016.17	4067	E2F6	protein_coding	0.614673	1.51976	1.84984	1.35921	0.914596	2.04868
ENSG00000134324.11	11861	LPIN1	protein_coding	0.727054	-0.47142	0.494975	1.17885	0.753406	0.799713
ENSG00000151779.13	8947	NBAS	protein_coding	0.257589	1.15671	0.643333	1.35861	-0.222843	0.225165
ENSG00000079785.15	3833	DDX1	protein_coding	4.57137	4.9228	4.43979	4.31155	4.01366	4.17097
ENSG00000134323.12	2616	MYCN	protein_coding	-3.2795	-1.00322	-1.45429	-3.2795	-3.2795	-3.2795
ENSG00000197872.11	5448	FAM49A	protein_coding	0.502302	1.43876	1.28647	1.31568	1.20938	0.940843
ENSG00000163032.11	3833	VSNL1	protein_coding	-3.83061	-3.83061	-3.83061	-3.83061	-1.81242	-3.83061
ENSG00000163029.16	9824	SMC6	protein_coding	0.477155	1.62512	1.59781	1.94397	1.13923	1.38971
ENSG00000178295.15	11832	GEN1	protein_coding	-1.86488	-3.18048	-0.599803	-0.85879	-0.479136	-0.178053
ENSG00000240857.2	1586	RDH14	protein_coding	1.03435	-0.281253	-0.732321	0.208925	-0.539341	0.828571
ENSG00000183891.6	1995	TTC32	protein_coding	5.01077	5.67271	5.90454	6.19816	6.10717	5.98497
ENSG00000118965.14	7836	WDR35	protein_coding	-4.86225	-0.828651	-2.25648	-1.5833	-0.59139	-2.34437
ENSG00000068697.7	1546	LAPTM4A	protein_coding	8.13701	8.5976	8.2279	8.2652	8.41565	8.60976
ENSG00000115884.11	3613	SDC1	protein_coding	-3.74533	-1.46906	-1.13956	-1.78106	-0.401607	-0.359233
ENSG00000055917.15	6978	PUM2	protein_coding	2.30688	2.30348	3.22772	2.75733	1.92892	2.83931
ENSG00000143878.9	2372	RHOB	protein_coding	1.39253	-0.861964	1.27783	0.140711	1.97272	1.17716
ENSG00000118960.13	14625	HS1BP3	protein_coding	0.628652	0.590283	2.0172	1.86938	1.3168	1.44256
ENSG00000118961.15	4433	LDAH	protein_coding	0.799745	0.94845	1.79143	2.04173	1.598	1.23829
ENSG00000119771.15	11109	KLHL29	protein_coding	-5.36579	-5.36579	-2.76002	-2.59934	-5.36579	-5.36579
ENSG00000119778.15	10501	ATAD2B	protein_coding	0.214634	1.1979	0.481347	1.31192	0.353829	0.785453
ENSG00000173960.14	6838	UBXN2A	protein_coding	1.14905	1.11091	1.69877	1.35327	0.972709	1.18552
ENSG00000205639.11	4522	MFSD2B	protein_coding	2.22375	1.60263	0.163952	0.971964	1.38081	-1.55121
ENSG00000163026.12	3870	WDCP	protein_coding	-0.252595	-1.56819	0.38858	0.358184	0.178229	0.47093
ENSG00000115128.7	1125	SF3B6	protein_coding	7.71943	8.19017	6.56458	6.96166	7.72366	7.5118
ENSG00000219626.9	4927	FAM228B	protein_coding	0.337928	-0.159243	0.223227	-0.913894	-0.470053	-0.26853
ENSG00000115129.14	2312	TP53I3	protein_coding	-0.394456	1.88759	-0.495508	-0.334823	-1.08309	0.284823
ENSG00000176732.6	1056	PFN4	protein_coding	0.736075	-1.97075	0.635024	1.6856	-1.97075	0.54714
ENSG00000198399.14	12022	ITSN2	protein_coding	3.3303	2.9906	2.86026	2.95638	2.4751	2.57411
ENSG00000084676.15	8633	NCOA1	protein_coding	1.07152	1.48049	1.6809	1.90476	1.32568	0.591184
ENSG00000184924.5	1917	PTRHD1	protein_coding	-0.124165	0.288124	-0.225217	-2.83099	1.19171	0.555114
ENSG00000138031.14	6058	ADCY3	protein_coding	-4.49098	-0.457375	-1.00886	-0.834633	-0.468279	-0.566662
ENSG00000115137.11	5624	DNAJC27	protein_coding	-0.791858	-4.38373	-1.77796	-0.727388	-0.66094	-0.459417
ENSG00000115138.11	1538	POMC	protein_coding	0.193629	-0.236916	-0.687984	0.76576	2.1539	1.41112
ENSG00000119772.16	12020	DNMT3A	protein_coding	-0.639336	-0.0436443	-0.0976195	0.174042	-0.246497	-0.200796
ENSG00000138101.18	7146	DTNB	protein_coding	0.936329	-0.391469	0.561805	0.54604	-0.246732	-0.804956
ENSG00000143970.16	13023	ASXL2	protein_coding	1.13344	1.48755	1.64396	1.85716	1.27436	0.474918
ENSG00000084731.15	6401	KIF3C	protein_coding	-1.86361	-2.29416	-2.74523	-2.60616	-4.57043	-4.57043
ENSG00000084733.11	3654	RAB10	protein_coding	5.63823	5.82682	5.8632	6.13897	5.77431	5.86497
ENSG00000084754.12	4331	HADHA	protein_coding	4.85555	5.06783	6.2511	5.72182	5.43096	5.8357
ENSG00000138029.14	4277	HADHB	protein_coding	4.59054	5.11646	5.8027	5.33201	5.23755	5.62049
ENSG00000173567.15	5761	ADGRF3	protein_coding	-4.41846	-2.14218	-4.41846	-4.41846	-2.40027	-1.90057
ENSG00000138018.18	8552	SELENOI	protein_coding	2.91089	3.08894	1.28414	2.286	2.48688	2.30627
ENSG00000213699.9	3902	SLC35F6	protein_coding	6.20443	5.32724	5.6063	5.17539	5.96386	4.83115
ENSG00000115163.15	1949	CENPA	protein_coding	-2.85487	-2.85487	-1.02966	-0.890595	-0.0267479	-0.336984
ENSG00000084764.11	3630	MAPRE3	protein_coding	1.34267	1.91962	0.972316	1.62746	1.79513	1.33925
ENSG00000119777.20	4909	TMEM214	protein_coding	1.62719	1.77841	3.05152	2.88389	2.71907	2.46027
ENSG00000084693.16	5283	AGBL5	protein_coding	-1.58667	-2.01722	-4.29349	-2.32922	-0.949767	-4.29349
ENSG00000228474.6	600	OST4	protein_coding	3.93961	4.40344	2.86822	3.25864	3.95579	4.43801
ENSG00000138080.13	3958	EMILIN1	protein_coding	-3.87691	-1.60063	-3.87691	-1.91263	-0.533182	-3.87691
ENSG00000138030.13	3050	KHK	protein_coding	-3.50095	-1.22467	-1.67574	-0.734491	-3.50095	-3.50095
ENSG00000138073.14	3212	PREB	protein_coding	-3.57561	-0.456498	-1.7504	-1.61133	-0.747486	-1.05772
ENSG00000138074.15	5588	SLC5A6	protein_coding	-1.66765	0.614402	1.17349	1.27907	0.456229	1.3535
ENSG00000138085.16	2019	ATRAID	protein_coding	2.189	2.39591	1.81864	2.66209	3.30792	3.59918
ENSG00000084774.14	8443	CAD	protein_coding	-0.439118	-0.632088	-0.946505	-0.556083	0.00772993	0.474603
ENSG00000115194.10	5978	SLC30A3	protein_coding	-4.4718	-4.4718	-4.4718	-4.4718	-2.45361	-4.4718
ENSG00000115204.15	5625	MPV17	protein_coding	3.73205	4.20632	3.86245	3.92588	4.34751	4.25301
ENSG00000115207.13	5839	GTF3C2	protein_coding	0.402307	-0.100054	0.286564	-0.781513	0.39284	-0.122458
ENSG00000115211.15	5341	EIF2B4	protein_coding	2.75352	3.13363	1.15806	0.85369	1.6453	0.566757
ENSG00000115234.11	3767	SNX17	protein_coding	3.66955	4.7703	5.15154	4.93463	5.09204	5.35689
ENSG00000163795.14	2370	ZNF513	protein_coding	-0.430202	-0.0179131	-3.13702	-3.13702	-1.11884	-3.13702
ENSG00000115241.11	3995	PPM1G	protein_coding	3.44359	3.41905	3.39653	3.63195	3.68063	3.36023
ENSG00000115216.14	5329	NRBP1	protein_coding	4.23095	4.19528	4.93199	4.67693	4.40464	4.73222
ENSG00000157992.12	1403	KRTCAP3	protein_coding	-2.38065	-2.38065	-0.555443	-0.416375	-2.38065	-2.38065
ENSG00000138002.15	8395	IFT172	protein_coding	-2.25485	-1.31403	-0.728617	-1.68271	-4.96167	-4.96167
ENSG00000243943.10	4400	ZNF512	protein_coding	0.810525	0.308164	-0.920155	-2.06536	-1.20152	0.846364
ENSG00000176714.9	2844	CCDC121	protein_coding	-3.40006	-3.40006	-3.40006	-1.43578	-1.38187	-0.882171
ENSG00000198522.13	3746	GPN1	protein_coding	-3.79749	-0.678377	-0.315372	-1.83321	-3.79749	-1.2796
ENSG00000119760.16	5312	SUPT7L	protein_coding	1.88595	1.37034	1.87294	1.58231	1.24585	1.76865
ENSG00000163798.13	5207	SLC4A1AP	protein_coding	2.59907	3.29247	3.43872	3.519	2.98986	3.43482
ENSG00000243147.8	1532	MRPL33	protein_coding	6.83201	7.38504	5.99304	6.06679	7.13133	7.22705
ENSG00000171174.15	3153	RBKS	protein_coding	-0.84204	0.484741	-0.943092	-1.58459	-0.720739	-3.54886
ENSG00000158019.20	3392	BABAM2	protein_coding	2.01133	1.49947	-0.172157	1.38679	0.368427	0.968489
ENSG00000075426.12	7162	FOSL2	protein_coding	2.06939	1.92501	2.02012	2.10272	1.70081	1.61386
ENSG00000163803.13	8603	PLB1	protein_coding	-2.29015	-0.659173	-1.51486	-3.0327	-0.974277	-0.681577
ENSG00000213639.10	5760	PPP1CB	protein_coding	2.1515	3.55263	2.49526	3.21368	2.6611	3.41416
ENSG00000171103.11	2064	TRMT61B	protein_coding	-0.230758	-2.93758	1.08581	1.26507	-0.919391	-0.419693
ENSG00000163811.12	4103	WDR43	protein_coding	2.79975	3.06961	3.44911	3.59346	3.44397	3.60545
ENSG00000189350.12	19816	TOGARAM2	protein_coding	-6.20073	-6.20073	-6.20073	-6.20073	-6.20073	-6.20073
ENSG00000115295.20	7781	CLIP4	protein_coding	1.87647	2.31017	3.73693	3.36233	2.71887	3.78491
ENSG00000171094.18	7382	ALK	protein_coding	-1.18427	-4.77615	0.514929	0.131785	-4.77615	-4.77615
ENSG00000119801.13	3421	YPEL5	protein_coding	4.61242	4.95225	5.39038	5.16836	5.03354	5.29165
ENSG00000213626.13	4532	LBH	protein_coding	-4.07228	-4.07228	-1.46651	-4.07228	-2.0541	-1.5544
ENSG00000172954.13	7517	LCLAT1	protein_coding	-1.21042	-0.46449	0.391878	0.360642	-0.135197	0.0737102
ENSG00000158089.15	4344	GALNT14	protein_coding	-4.01116	-4.01116	-4.01116	-2.04688	-4.01116	-1.49327
ENSG00000013016.16	4825	EHD3	protein_coding	-4.16267	-0.515031	-4.16267	-2.19839	-2.14448	-4.16267
ENSG00000162959.13	5220	MEMO1	protein_coding	0.254588	-1.99991	-0.498198	-2.31191	-2.258	-4.27619
ENSG00000162961.14	2725	DPY30	protein_coding	5.67054	6.11417	5.13148	5.44993	5.93843	5.56389
ENSG00000021574.12	9490	SPAST	protein_coding	2.46515	1.57288	1.57964	1.5006	1.34481	1.86866
ENSG00000152683.14	5410	SLC30A6	protein_coding	0.5124	1.23084	2.12315	2.26875	1.39641	2.17719
ENSG00000091106.19	3788	NLRC4	protein_coding	2.37377	2.78792	3.88012	3.66242	2.76496	3.75702
ENSG00000119820.11	12239	YIPF4	protein_coding	2.79888	2.61228	2.99505	2.7229	2.70839	2.38545
ENSG00000018699.13	3443	TTC27	protein_coding	-0.0839279	-0.0281682	2.77511	2.13519	1.96262	2.5842
ENSG00000152689.18	10749	RASGRP3	protein_coding	2.47714	1.95572	3.01037	2.82389	2.52601	2.57273
ENSG00000119812.19	4919	FAM98A	protein_coding	2.46082	2.62307	2.41914	2.27	1.83332	2.45733
ENSG00000150938.10	7270	CRIM1	protein_coding	0.0860733	-0.165194	0.713216	1.0569	1.26973	0.973874
ENSG00000171055.15	8938	FEZ2	protein_coding	0.447136	1.54941	-0.0737568	0.966895	1.03784	0.675878
ENSG00000115808.12	14351	STRN	protein_coding	0.3383	-0.581478	0.489053	0.346931	-0.285309	-0.00724974
ENSG00000008869.12	8238	HEATR5B	protein_coding	1.25291	0.219307	1.59803	1.26631	0.789748	1.32557
ENSG00000152133.14	4040	GPATCH11	protein_coding	3.27092	3.36749	3.0371	2.96494	3.07171	3.29857
ENSG00000055332.18	10753	EIF2AK2	protein_coding	4.42597	3.48511	1.92028	1.402	1.88514	1.39549
ENSG00000218739.10	4700	CEBPZOS	protein_coding	3.05261	2.22799	1.83047	1.68619	2.92159	2.65303
ENSG00000115816.15	3512	CEBPZ	protein_coding	3.77067	3.91804	2.3088	3.167	3.27377	3.0734
ENSG00000003509.16	3651	NDUFAF7	protein_coding	1.33435	0.82847	1.78753	1.80744	1.68948	1.96754
ENSG00000115825.10	10244	PRKD3	protein_coding	-1.65697	0.052839	0.218464	0.4047	0.475335	-0.37284
ENSG00000115828.17	2676	QPCT	protein_coding	2.50255	3.17028	3.00702	3.48587	3.95023	3.33562
ENSG00000163171.7	10406	CDC42EP3	protein_coding	-0.1767	0.602921	0.494458	1.59995	1.52068	-0.18012
ENSG00000115841.20	6031	RMDN2	protein_coding	0.355631	0.104364	0.982774	-0.529329	0.860994	1.10865
ENSG00000138061.12	5985	CYP1B1	protein_coding	4.63995	4.41478	3.37151	3.75496	3.64866	3.0971
ENSG00000119787.14	5810	ATL2	protein_coding	0.100099	-0.397072	1.63828	1.1372	0.80233	1.01382
ENSG00000143889.16	5932	HNRNPLL	protein_coding	0.850474	1.7496	1.81188	2.26014	1.9208	1.70749
ENSG00000143891.17	2616	GALM	protein_coding	4.05442	3.92098	4.26494	4.14868	4.88927	5.17513
ENSG00000115875.19	4045	SRSF7	protein_coding	5.41892	5.70869	5.40086	5.5318	5.84211	5.8813
ENSG00000152147.11	4363	GEMIN6	protein_coding	2.71111	3.10556	1.93781	2.23911	3.18649	2.63037
ENSG00000163214.21	7985	DHX57	protein_coding	-0.358655	-0.300531	0.304742	0.490135	-0.0587311	0.389277
ENSG00000188010.14	1364	MORN2	protein_coding	2.50019	4.37145	2.7503	3.47101	3.87372	4.23818
ENSG00000115904.12	9263	SOS1	protein_coding	1.5477	0.948461	1.12065	1.15295	1.11008	0.34088
ENSG00000011566.15	6056	MAP4K3	protein_coding	1.32426	0.663236	1.6321	1.71023	1.31462	0.953994
ENSG00000138050.15	3823	THUMPD2	protein_coding	2.12309	1.60902	2.06803	1.55272	1.15078	1.61765
ENSG00000183023.18	21922	SLC8A1	protein_coding	0.223258	0.607942	0.472682	0.900655	0.321372	0.081391
ENSG00000143924.19	8354	EML4	protein_coding	2.91088	2.45604	1.79802	2.14765	1.57713	1.3054
ENSG00000115944.15	5605	COX7A2L	protein_coding	4.59878	5.27301	4.58561	4.65289	4.74859	4.78359
ENSG00000057935.13	10580	MTA3	protein_coding	-1.15901	-2.17629	-0.20512	-0.534145	-1.95168	-1.37109
ENSG00000162881.6	1781	OXER1	protein_coding	-0.0180026	0.394286	2.13213	1.47783	-2.72482	0.661277
ENSG00000162882.15	2726	HAAO	protein_coding	-0.632101	0.998882	0.894128	1.07489	1.32817	1.75244
ENSG00000152518.8	3693	ZFP36L2	protein_coding	4.78134	5.15741	3.10577	3.95682	4.96489	3.17625
ENSG00000115970.18	14220	THADA	protein_coding	-0.881821	-0.286129	0.887652	0.161717	-0.488981	-0.27749
ENSG00000138036.18	4618	DYNC2LI1	protein_coding	-0.50753	0.889465	0.99088	0.314405	0.731293	-0.175089
ENSG00000138095.19	10028	LRPPRC	protein_coding	1.78374	1.98238	2.06877	2.61079	1.7601	2.42252
ENSG00000138032.21	7105	PPM1B	protein_coding	0.778254	1.33111	1.23429	1.73953	0.256651	0.872211
ENSG00000138078.15	8153	PREPL	protein_coding	-0.388693	0.752261	-0.340998	-0.158208	-0.252371	0.359238
ENSG00000143919.15	3994	CAMKMT	protein_coding	1.20481	0.447833	0.688499	0.0652343	-0.546244	0.986033
ENSG00000068784.13	5045	SRBD1	protein_coding	2.95042	2.43052	2.77503	2.67977	2.5249	2.55083
ENSG00000116016.14	7291	EPAS1	protein_coding	2.24358	1.37508	1.92465	1.32389	2.35323	2.57921
ENSG00000250565.7	5303	ATP6V1E2	protein_coding	-4.29895	-2.02267	-2.47374	-1.53249	-4.29895	-1.78106
ENSG00000119729.12	6424	RHOQ	protein_coding	2.36261	2.62487	1.547	2.3993	2.13486	1.68439
ENSG00000151665.12	4978	PIGF	protein_coding	0.323071	0.381195	-1.09822	-0.551358	-1.37958	-4.2077
ENSG00000119878.5	2561	CRIPT	protein_coding	4.89566	5.09064	4.12908	4.52372	4.9651	5.10515
ENSG00000171150.9	7490	SOCS5	protein_coding	0.043063	-0.208204	0.0598533	0.110831	-1.07431	-0.481703
ENSG00000180398.12	5994	MCFD2	protein_coding	1.9155	2.28775	2.71401	2.6863	2.31651	2.81901
ENSG00000068724.17	7180	TTC7A	protein_coding	3.49056	2.42615	2.47847	2.53828	2.34318	1.76883
ENSG00000143933.18	7114	CALM2	protein_coding	4.12235	4.4703	3.86622	4.19236	5.08765	5.28121
ENSG00000095002.14	13777	MSH2	protein_coding	-2.08445	-0.873625	0.336902	0.466333	-0.0379062	1.1015
ENSG00000116062.15	10993	MSH6	protein_coding	0.599282	0.0852075	0.481197	0.302894	-0.00512156	0.500577
ENSG00000138081.20	7074	FBXO11	protein_coding	0.596467	-0.125765	1.11718	0.448273	0.630865	-1.32856
ENSG00000170802.16	5482	FOXN2	protein_coding	2.45505	2.46673	2.2999	2.81511	2.36363	3.03219
ENSG00000162869.16	3998	PPP1R21	protein_coding	3.83033	3.98817	4.00069	3.80245	3.83311	2.94726
ENSG00000243244.6	7709	STON1	protein_coding	-0.307906	-2.5624	-3.01347	-2.8744	-2.01056	-4.83868
ENSG00000115239.22	6734	ASB3	protein_coding	2.15829	0.658083	1.80731	1.71853	0.90364	1.86136
ENSG00000143942.5	1309	CHAC2	protein_coding	2.25017	0.838509	1.20151	0.99835	2.20194	1.64371
ENSG00000068912.14	2592	ERLEC1	protein_coding	3.02664	4.17667	3.84601	3.86621	4.35033	4.02846
ENSG00000068878.15	10392	PSME4	protein_coding	0.803978	0.863793	1.54959	0.873121	0.685006	-0.393534
ENSG00000115306.16	18473	SPTBN1	protein_coding	-1.25932	-0.7978	0.124786	-0.36507	-0.375304	-0.248256
ENSG00000214595.11	14426	EML6	protein_coding	-5.74274	-5.74274	-3.13697	-2.97628	-2.91461	-3.22485
ENSG00000115310.18	6644	RTN4	protein_coding	4.67796	4.74696	4.74722	4.98625	4.67377	4.401
ENSG00000162994.16	6642	CLHC1	protein_coding	-1.91693	-0.590152	-4.62375	-2.65948	-2.60557	-0.699438
ENSG00000143947.13	3130	RPS27A	protein_coding	8.92187	9.59994	7.95754	8.32002	8.9682	8.82197
ENSG00000085760.14	3374	MTIF2	protein_coding	3.47463	3.69733	3.4919	3.11336	3.1053	3.13123
ENSG00000163001.11	3505	CFAP36	protein_coding	3.36121	3.77285	2.42105	3.16988	3.16793	3.25163
ENSG00000275052.5	8217	PPP4R3B	protein_coding	2.5885	2.826	3.4648	3.52935	3.02409	3.61794
ENSG00000138035.15	5291	PNPT1	protein_coding	3.63664	3.04825	2.84282	2.61108	1.25156	2.13216
ENSG00000028116.17	3531	VRK2	protein_coding	2.93911	2.99921	2.51206	2.64992	2.24233	2.35783
ENSG00000115392.11	2412	FANCL	protein_coding	0.974026	2.50936	0.615622	1.87869	0.860333	1.15303
ENSG00000119866.21	25422	BCL11A	protein_coding	-0.168989	0.20326	-0.240903	0.120406	0.346498	0.154149
ENSG00000115421.13	8479	PAPOLG	protein_coding	0.838729	1.23422	0.918845	1.16663	0.256974	0.751935
ENSG00000162924.14	13170	REL	protein_coding	1.39051	1.55095	2.04648	1.81686	2.04938	1.39588
ENSG00000162927.14	7651	PUS10	protein_coding	-1.23591	-0.0250839	-0.594735	0.447527	0.149837	0.263576
ENSG00000162928.9	5910	PEX13	protein_coding	2.34659	2.08793	1.71904	2.05198	2.2966	1.80471
ENSG00000162929.13	7992	KIAA1841	protein_coding	-1.29882	0.41099	0.303478	0.150368	-0.223597	-2.37281
ENSG00000237651.6	1515	C2orf74	protein_coding	0.215367	-0.215178	-2.49145	-0.527178	-2.49145	-2.49145
ENSG00000115464.14	18125	USP34	protein_coding	0.799615	1.05097	0.841422	1.08991	0.309414	-0.0020008
ENSG00000082898.16	11708	XPO1	protein_coding	2.81151	2.03284	2.35475	2.40563	2.00877	1.89591
ENSG00000170264.13	5258	FAM161A	protein_coding	-4.28665	-4.28665	-0.053601	-1.5202	-2.26846	-1.76876
ENSG00000115484.15	2701	CCT4	protein_coding	2.17359	3.15686	1.39879	2.15116	1.65199	2.11887
ENSG00000173163.10	2392	COMMD1	protein_coding	4.53311	4.88532	4.13651	4.22836	4.83953	4.55705
ENSG00000170340.11	2859	B3GNT2	protein_coding	2.8852	2.94514	5.14274	4.91536	4.43663	4.79252
ENSG00000115504.14	8219	EHBP1	protein_coding	-4.9311	-2.65482	-1.44898	-2.96682	-2.10298	-2.41321
ENSG00000143951.16	13600	WDPCP	protein_coding	-1.52128	-0.503933	0.411281	-0.494735	-0.990575	0.307109
ENSG00000014641.18	4990	MDH1	protein_coding	5.1528	5.78279	5.48172	5.58497	6.09262	6.04229
ENSG00000143952.20	5447	VPS54	protein_coding	0.502567	1.09826	1.04428	0.937714	0.895406	0.538405
ENSG00000197329.12	4091	PELI1	protein_coding	2.26275	2.12749	3.63937	3.20782	1.88053	3.02859
ENSG00000119862.13	3933	LGALSL	protein_coding	-1.16095	-3.86777	-3.86777	-1.10131	-3.86777	-1.34988
ENSG00000119844.15	5767	AFTPH	protein_coding	2.23136	2.62121	2.26294	2.9837	2.15858	2.085
ENSG00000179833.4	6274	SERTAD2	protein_coding	1.27324	0.261179	1.58108	1.96575	1.78616	1.88631
ENSG00000115902.11	6941	SLC1A4	protein_coding	0.978322	0.748577	0.169675	-0.273471	-1.34355	0.40408
ENSG00000011523.14	8623	CEP68	protein_coding	-0.160161	-0.662523	-0.275905	-0.0923933	0.954218	1.06972
ENSG00000138069.18	3313	RAB1A	protein_coding	5.70692	5.69973	5.82669	5.70047	5.7724	5.49375
ENSG00000138071.13	4347	ACTR2	protein_coding	6.12143	6.36626	6.50811	6.5483	6.11005	6.11283
ENSG00000198369.10	5505	SPRED2	protein_coding	-4.35288	-2.0766	0.0631938	0.40838	0.129661	-0.966779
ENSG00000143995.20	10942	MEIS1	protein_coding	-1.75207	-1.69631	-2.23446	-2.57749	-2.00021	-5.34394
ENSG00000143971.8	7480	ETAA1	protein_coding	-0.658782	-1.67606	-0.562125	-0.0339152	-2.77699	-0.870859
ENSG00000197223.11	3581	C1D	protein_coding	4.84677	5.22434	3.26952	3.39991	4.66232	4.55757
ENSG00000243667.7	4066	WDR92	protein_coding	0.220646	-0.796636	-3.91575	-0.636795	-0.57202	-3.91575
ENSG00000115946.8	2630	PNO1	protein_coding	0.849193	1.86654	2.33714	1.87574	1.69042	2.1573
ENSG00000221823.11	3364	PPP3R1	protein_coding	1.19785	0.00532033	0.135674	0.0140305	-0.298588	-1.12443
ENSG00000119865.8	3548	CNRIP1	protein_coding	0.41725	0.31446	0.0588459	-0.0627978	-0.375416	-1.20126
ENSG00000204923.4	5699	FBXO48	protein_coding	1.09638	1.37378	-0.624857	0.358414	0.264251	-0.478529
ENSG00000169621.10	7124	APLF	protein_coding	-4.72482	-2.44855	0.253508	-1.44587	-1.3811	-0.800508
ENSG00000163219.11	5452	ARHGAP25	protein_coding	4.26105	4.00056	2.60467	2.34163	2.41297	2.16603
ENSG00000198380.12	8866	GFPT1	protein_coding	1.25242	0.736201	2.07179	2.54862	1.97228	2.41831
ENSG00000169599.12	2197	NFU1	protein_coding	3.04584	3.57382	3.38067	2.99131	4.17627	3.75015
ENSG00000115977.19	24843	AAK1	protein_coding	1.6176	1.66866	1.07533	1.44226	1.51401	1.07913
ENSG00000196975.16	11060	ANXA4	protein_coding	4.64812	4.81336	5.14326	4.93041	4.67319	4.73471
ENSG00000087338.5	4892	GMCL1	protein_coding	1.12857	0.62014	0.541861	0.8585	0.795061	0.693443
ENSG00000124380.11	1897	SNRNP27	protein_coding	5.41083	5.67004	3.35848	4.43124	4.55692	4.08121
ENSG00000059728.11	6351	MXD1	protein_coding	4.37024	3.83084	4.25855	4.58048	3.22652	3.49473
ENSG00000115998.7	3630	C2orf42	protein_coding	0.778668	0.836792	0.663967	-0.0957614	-1.73392	0.17221
ENSG00000116001.16	6607	TIA1	protein_coding	-0.0853578	1.34984	-0.383082	1.19486	0.729396	0.259872
ENSG00000116005.12	5864	PCYOX1	protein_coding	1.94713	2.31938	2.558	2.23653	2.42546	3.26338
ENSG00000143977.14	1764	SNRPG	protein_coding	7.66996	8.06227	5.81969	6.52203	7.0445	7.04743
ENSG00000035141.8	3086	FAM136A	protein_coding	0.618518	1.63586	0.260114	0.895935	1.45975	1.10489
ENSG00000163235.16	4917	TGFA	protein_coding	-4.18991	-1.0708	-1.58415	-4.18991	-4.18991	-1.67203
ENSG00000144043.12	4184	TEX261	protein_coding	0.179373	1.19672	0.459054	0.64095	0.0656801	1.32169
ENSG00000124357.13	8897	NAGK	protein_coding	5.19749	4.91551	4.89533	4.76008	5.23729	4.80449
ENSG00000124370.11	1624	MCEE	protein_coding	3.8915	3.82741	2.87562	2.97618	3.84162	3.25954
ENSG00000124383.9	4355	MPHOSPH10	protein_coding	2.98702	3.60766	3.27206	2.99301	3.24764	3.6926
ENSG00000124374.9	6300	PAIP2B	protein_coding	-4.54749	-1.42838	-1.94172	-2.58321	-4.54749	-2.0296
ENSG00000075292.19	12474	ZNF638	protein_coding	2.3663	2.68137	2.53351	2.85395	1.96681	2.80001
ENSG00000135636.14	8389	DYSF	protein_coding	2.10213	1.75079	2.12481	0.992293	1.946	2.24443
ENSG00000144036.15	10197	EXOC6B	protein_coding	0.707722	-0.253339	-1.21882	-0.8284	-0.759669	-2.72432
ENSG00000116096.6	1458	SPR	protein_coding	-2.43613	2.86556	2.65416	2.83918	3.44564	3.15705
ENSG00000144040.12	11087	SFXN5	protein_coding	-0.268153	0.511467	1.00154	0.371479	0.275487	1.0649
ENSG00000135632.12	3364	SMYD5	protein_coding	-0.0504394	-0.523204	1.73957	1.39875	0.62855	0.282002
ENSG00000135617.4	1404	PRADC1	protein_coding	3.56825	2.77206	2.34274	3.70047	3.70825	3.5831
ENSG00000135624.16	3591	CCT7	protein_coding	4.77879	5.28578	5.09732	5.07994	4.95295	4.93434
ENSG00000163013.11	8011	FBXO41	protein_coding	-1.30224	-1.24648	-0.315649	-1.61517	-2.066	-1.50802
ENSG00000116127.18	14783	ALMS1	protein_coding	-2.18613	-1.4402	-0.583832	-0.615068	-2.94988	-0.184822
ENSG00000144034.14	2047	TPRKB	protein_coding	5.79268	6.03119	4.80307	4.97509	5.46917	5.04907
ENSG00000144048.10	3544	DUSP11	protein_coding	3.51398	3.32365	3.36793	3.22372	2.9503	2.93032
ENSG00000124356.16	7694	STAMBP	protein_coding	3.54233	3.91754	2.96044	2.87807	3.20505	2.77016
ENSG00000114956.20	1455	DGUOK	protein_coding	1.15872	0.685955	1.79989	2.16481	0.910571	1.49116
ENSG00000187605.15	12271	TET3	protein_coding	0.973871	0.700934	1.27694	1.68158	0.514508	0.218649
ENSG00000163170.12	3072	BOLA3	protein_coding	-0.804493	0.13632	-3.51131	-1.54704	-1.49313	-3.51131
ENSG00000114978.18	6440	MOB1A	protein_coding	5.69629	5.73097	5.40209	5.67336	5.62365	5.95285
ENSG00000065911.12	4822	MTHFD2	protein_coding	0.369006	2.38145	-0.138381	0.599491	1.38547	0.153631
ENSG00000188687.17	8025	SLC4A5	protein_coding	-4.89664	-4.89664	-4.89664	-4.89664	-4.89664	-4.89664
ENSG00000204843.12	10439	DCTN1	protein_coding	0.223177	-0.938244	-1.043	-1.6197	-0.608952	-5.27605
ENSG00000005448.16	2860	WDR54	protein_coding	-0.70133	1.18075	-0.802382	-1.44388	1.56947	-3.40815
ENSG00000114993.16	5190	RTKN	protein_coding	-4.26787	-4.26787	-4.26787	-0.988919	-4.26787	-4.26787
ENSG00000135637.13	4897	CCDC142	protein_coding	-0.0476424	-4.18403	-1.07455	-1.41758	-0.840308	-4.18403
ENSG00000115282.19	5094	TTC31	protein_coding	0.59923	0.0968684	0.483486	0.800126	0.0299286	0.381827
ENSG00000115289.14	1744	PCGF1	protein_coding	3.49281	4.01689	2.49963	2.95901	3.39539	2.74996
ENSG00000115307.17	2455	AUP1	protein_coding	3.81397	4.01262	2.88109	2.76507	3.75501	3.07214
ENSG00000115318.12	4519	LOXL3	protein_coding	-4.06814	-1.79186	-2.24293	-2.10386	-1.24002	-4.06814
ENSG00000115325.13	3049	DOK1	protein_coding	2.44946	2.05814	1.35648	1.77484	2.13795	2.22749
ENSG00000159374.17	3000	M1AP	protein_coding	0.114776	-0.357989	-0.367614	-1.51282	0.793765	-0.959212
ENSG00000159399.9	6064	HK2	protein_coding	1.89875	2.05081	3.1654	2.75469	3.1683	3.61188
ENSG00000115350.11	2151	POLE4	protein_coding	4.90215	5.44158	4.00487	4.33036	4.84713	4.49985
ENSG00000115364.14	8947	MRPL19	protein_coding	-0.522766	-1.40591	-1.57142	-0.0124792	-0.571	-0.430778
ENSG00000005436.13	5465	GCFC2	protein_coding	-0.750483	-2.06608	-1.73659	-0.686013	-0.998632	-1.82447
ENSG00000163541.12	4162	SUCLG1	protein_coding	4.74985	4.90331	4.30906	4.32032	4.75069	4.70462
ENSG00000186854.11	8771	TRABD2A	protein_coding	-5.02488	-5.02488	-5.02488	-2.25842	-5.02488	-2.50699
ENSG00000034510.6	461	TMSB10	protein_coding	10.311	10.4947	9.54456	9.96267	10.8653	10.4946
ENSG00000176407.18	7968	KCMF1	protein_coding	1.30099	1.3239	2.14401	1.57414	1.69218	1.54148
ENSG00000152284.5	4431	TCF7L1	protein_coding	-1.33295	-4.03977	-2.21456	-4.03977	-1.21165	-4.03977
ENSG00000152291.14	6952	TGOLN2	protein_coding	3.48286	4.02476	4.5545	4.26832	4.17063	4.78234
ENSG00000042445.14	4049	RETSAT	protein_coding	0.930463	0.892999	0.113685	0.998231	0.112997	0.014614
ENSG00000115459.18	7259	ELMOD3	protein_coding	0.747318	0.0507936	1.3707	0.411029	0.972271	0.976059
ENSG00000042493.16	2419	CAPG	protein_coding	9.18487	9.71813	9.17353	9.49105	9.51161	9.41904
ENSG00000168906.13	4485	MAT2A	protein_coding	0.782921	2.07609	2.72901	2.5819	2.0959	1.79398
ENSG00000115486.12	9101	GGCX	protein_coding	1.65041	1.68524	0.753685	0.874767	1.3033	1.63613
ENSG00000118640.11	895	VAMP8	protein_coding	9.68377	10.0891	8.94656	9.20024	9.79045	9.63621
ENSG00000168899.5	790	VAMP5	protein_coding	5.92304	5.64841	2.86401	2.86175	4.53787	3.72664
ENSG00000168894.9	1220	RNF181	protein_coding	8.14706	8.90646	6.83597	7.45796	8.22563	8.09662
ENSG00000168890.14	3095	TMEM150A	protein_coding	3.47976	3.07942	2.97018	2.89008	2.8056	2.4427
ENSG00000168883.20	3953	USP39	protein_coding	1.62414	1.90154	2.48939	2.76406	3.03156	2.62987
ENSG00000168887.11	5813	C2orf68	protein_coding	2.68981	2.56701	2.35484	2.75948	2.80207	2.52176
ENSG00000115525.18	16300	ST3GAL5	protein_coding	1.01928	0.624285	0.763963	0.493216	0.104889	-0.19097
ENSG00000068654.16	13519	POLR1A	protein_coding	-0.808888	-0.846352	-0.267171	-0.0811822	-0.199146	-1.02629
ENSG00000132300.19	10123	PTCD3	protein_coding	0.955643	1.72268	1.77032	2.24429	1.59964	1.66537
ENSG00000132305.20	3986	IMMT	protein_coding	4.07753	3.64839	4.55141	4.47462	4.20312	4.74992
ENSG00000132313.15	3825	MRPL35	protein_coding	2.90097	3.82275	2.66466	2.81155	3.49107	3.33049
ENSG00000115548.17	13299	KDM3A	protein_coding	0.765771	0.793714	1.0928	1.20984	0.398443	1.5327
ENSG00000115561.16	7019	CHMP3	protein_coding	3.22892	3.26743	2.91759	3.19733	3.49564	2.50166
ENSG00000239305.7	7594	RNF103	protein_coding	-1.22512	-2.54072	-1.70751	-2.05054	-0.546132	-2.29911
ENSG00000153561.13	6686	RMND5A	protein_coding	1.55406	2.40788	2.21798	2.04727	1.74818	2.37392
ENSG00000187627.15	7166	RGPD1	protein_coding	-4.7333	-4.7333	-2.12753	-1.07696	-4.7333	-4.7333
ENSG00000183281.14	3220	PLGLB1	protein_coding	0.0126776	-1.30292	0.44419	0.376008	-3.5792	-3.5792
ENSG00000185304.15	7018	RGPD2	protein_coding	-4.7032	-2.42692	-2.87799	-1.93674	-2.68501	-4.7032
ENSG00000172086.8	1807	KRCC1	protein_coding	4.31703	5.01101	4.65409	4.55546	4.72954	4.15133
ENSG00000144115.16	6431	THNSL2	protein_coding	-4.57718	-4.57718	-4.57718	-2.6129	-1.74906	-4.57718
ENSG00000172071.13	5470	EIF2AK3	protein_coding	0.751103	0.459024	-0.565689	0.564256	-0.0728133	0.532326
ENSG00000153574.9	1813	RPIA	protein_coding	2.56061	2.92121	2.94636	2.41242	2.08018	2.34084
ENSG00000172005.11	1453	MAL	protein_coding	-2.43117	-0.154895	-2.43117	-0.466895	1.59153	0.0867155
ENSG00000144029.12	8370	MRPS5	protein_coding	3.77978	4.12755	2.54721	3.1848	3.55058	3.47769
ENSG00000144026.12	9384	ZNF514	protein_coding	-0.591565	-1.08874	-1.64022	-3.15806	-1.77861	-2.60445
ENSG00000275111.5	3996	ZNF2	protein_coding	0.245699	1.09818	1.30348	0.0645121	-0.546967	0.732069
ENSG00000233757.6	2304	AC092835.1	protein_coding	0.495598	-3.09628	-3.09628	-3.09628	-3.09628	-3.09628
ENSG00000115042.10	5678	FAHD2A	protein_coding	0.133255	0.591351	1.29935	1.07927	1.48425	1.45371
ENSG00000174501.14	8574	ANKRD36C	protein_coding	-0.855713	0.161633	-0.576032	0.283207	-0.509564	-1.06779
ENSG00000158050.5	1929	DUSP2	protein_coding	3.34735	4.1144	3.87819	4.48751	4.17271	3.99869
ENSG00000084090.13	4414	STARD7	protein_coding	4.31981	3.89171	4.1755	4.20812	4.03974	3.99373
ENSG00000135956.8	6367	TMEM127	protein_coding	4.03723	3.98373	4.42358	4.10721	4.11603	4.26644
ENSG00000144021.2	4031	CIAO1	protein_coding	3.32822	3.09515	3.9733	4.13122	3.33022	4.12468
ENSG00000144028.15	11188	SNRNP200	protein_coding	3.04935	2.74182	3.05186	2.9206	2.9102	2.99867
ENSG00000121152.10	6545	NCAPH	protein_coding	-4.60253	-4.60253	-4.60253	-4.60253	-4.60253	-4.60253
ENSG00000163121.10	2494	NEURL3	protein_coding	0.925794	-3.2106	-3.2106	-3.2106	-1.19241	-3.2106
ENSG00000196843.16	3561	ARID5A	protein_coding	1.37036	0.864479	2.39819	2.41824	1.62111	1.86876
ENSG00000114982.19	9022	KANSL3	protein_coding	3.3364	3.59494	3.05466	2.92019	3.04068	2.98827
ENSG00000114988.11	2709	LMAN2L	protein_coding	3.15329	3.0892	4.09149	3.64501	3.38057	3.77962
ENSG00000158158.12	5088	CNNM4	protein_coding	-1.53241	-0.591601	-0.461247	-0.582891	-0.216536	-4.23924
ENSG00000168763.16	5887	CNNM3	protein_coding	-1.74285	-4.44967	-0.671681	-4.44967	-0.726876	-0.525353
ENSG00000213337.9	5246	ANKRD39	protein_coding	-4.28335	-1.16424	-4.28335	-2.31908	-2.26517	-4.28335
ENSG00000168758.11	6264	SEMA4C	protein_coding	-4.53922	-4.53922	-4.53922	-2.57494	-1.7111	-2.02133
ENSG00000144199.11	2662	FAHD2B	protein_coding	-3.30465	-3.30465	-3.30465	-3.30465	-0.476524	-0.78676
ENSG00000135976.19	11132	ANKRD36	protein_coding	-1.23239	-0.379907	-0.174606	1.09172	-0.391155	-0.0900714
ENSG00000196912.12	6771	ANKRD36B	protein_coding	-0.515113	-0.0626074	-0.628118	-0.0535364	-0.168965	-1.2654
ENSG00000135940.6	1441	COX5B	protein_coding	8.9401	9.42928	7.86839	8.13847	9.15765	8.93874
ENSG00000115073.7	2892	ACTR1B	protein_coding	1.67058	2.4502	2.47067	2.59478	2.12304	2.54058
ENSG00000228486.10	6501	C2orf92	protein_coding	-4.5928	-4.5928	-1.98703	-4.5928	-4.5928	-2.07491
ENSG00000075568.17	13042	TMEM131	protein_coding	0.885958	1.00427	1.01241	1.41059	0.207894	0.830605
ENSG00000040933.15	13187	INPP4A	protein_coding	0.201579	1.09825	1.20595	0.405803	0.820128	0.646822
ENSG00000183513.9	2756	COA5	protein_coding	4.67239	4.63806	3.49655	3.99862	4.30599	3.75481
ENSG00000115446.11	2230	UNC50	protein_coding	4.33335	4.94359	4.47546	4.53986	4.56735	4.72206
ENSG00000071073.13	9636	MGAT4A	protein_coding	3.53869	3.57993	4.28639	3.98644	3.75536	4.14885
ENSG00000196872.12	4705	KIAA1211L	protein_coding	-1.41951	-1.00722	-1.52056	-4.12633	-0.403539	-1.60844
ENSG00000135951.15	7375	TSGA10	protein_coding	-4.77478	-0.436976	-2.16901	-2.00832	-1.94666	-1.38868
ENSG00000273045.6	2098	C2orf15	protein_coding	-2.96115	-2.96115	-1.13594	-0.996875	-2.96115	-2.96115
ENSG00000144182.17	2279	LIPT1	protein_coding	0.511337	-0.804261	-1.25533	0.198415	-0.252415	0.305563
ENSG00000158411.11	4305	MITD1	protein_coding	4.25492	4.85457	3.24094	3.90258	4.54562	4.15487
ENSG00000185414.20	4760	MRPL30	protein_coding	-0.00670577	1.15858	-0.660982	0.270711	0.127766	-0.218782
ENSG00000185674.9	1206	LYG2	protein_coding	0.544455	0.11391	0.443403	-0.19809	-2.16237	-2.16237
ENSG00000144214.9	1093	LYG1	protein_coding	-2.02043	1.09868	0.58534	-2.02043	-0.00224183	0.497457
ENSG00000115514.12	2816	TXNDC9	protein_coding	1.92535	2.05007	0.0963319	0.81687	0.88508	0.538532
ENSG00000158417.11	7865	EIF5B	protein_coding	4.52041	5.425	3.90044	4.35846	4.46492	4.29485
ENSG00000135945.10	7769	REV1	protein_coding	0.461264	1.50292	1.55848	1.03384	1.47781	1.49649
ENSG00000115526.11	4499	CHST10	protein_coding	-4.06174	-4.06174	-1.45597	-4.06174	-2.04355	-1.54385
ENSG00000115539.14	1532	PDCL3	protein_coding	5.63695	5.96279	4.95603	4.94473	5.87413	5.78251
ENSG00000071082.11	5277	RPL31	protein_coding	7.7623	8.4406	6.78869	7.19415	8.11847	7.98704
ENSG00000204634.12	6030	TBC1D8	protein_coding	0.0464795	0.104604	1.78824	1.32669	1.23988	0.960201
ENSG00000158435.8	2702	CNOT11	protein_coding	2.4886	2.72591	2.6291	2.75598	2.82698	2.26702
ENSG00000163162.8	4836	RNF149	protein_coding	2.95528	3.03452	3.95429	4.32938	3.25899	3.47467
ENSG00000071054.16	11961	MAP4K4	protein_coding	3.37275	2.81478	3.4397	3.04595	3.19559	2.98222
ENSG00000115590.14	2957	IL1R2	protein_coding	1.0745	2.5097	0.567117	3.051	1.52135	2.13691
ENSG00000115594.12	7123	IL1R1	protein_coding	1.84508	1.62816	2.18885	1.35752	1.36531	1.12661
ENSG00000115598.10	2611	IL1RL2	protein_coding	-0.569918	-1.00046	-0.670969	-0.510284	-0.448616	-3.27674
ENSG00000135953.11	5577	MFSD9	protein_coding	-0.779751	-1.25252	-0.88951	0.226343	0.459072	0.504378
ENSG00000170417.16	6084	TMEM182	protein_coding	-1.79034	-4.49716	-1.38767	-1.2182	-4.49716	-1.11106
ENSG00000135972.9	1829	MRPS9	protein_coding	2.07697	1.57461	0.718924	1.19201	0.959601	1.55221
ENSG00000135966.13	5706	TGFBRAP1	protein_coding	1.26099	1.56136	0.789555	1.24893	1.04529	1.03988
ENSG00000135974.10	4595	C2orf49	protein_coding	2.77946	3.28547	1.80267	2.05046	2.77728	2.1678
ENSG00000115641.19	6626	FHL2	protein_coding	-4.62027	-2.344	-1.51079	-4.62027	-2.60209	-4.62027
ENSG00000071051.14	2975	NCK2	protein_coding	0.671366	1.52384	0.312962	0.191318	1.20207	0.45929
ENSG00000115652.14	7023	UXS1	protein_coding	1.24571	1.71487	1.70412	2.30359	2.37508	1.46392
ENSG00000153165.18	5818	RGPD3	protein_coding	-4.43266	-4.43266	-4.43266	-4.43266	-4.43266	-4.43266
ENSG00000254126.7	5140	CD8B2	protein_coding	-4.2539	-1.97763	-4.2539	-4.2539	-2.23572	-0.867804
ENSG00000198203.10	8399	SULT1C2	protein_coding	-4.96235	-4.96235	-4.96235	-4.96235	-4.96235	-4.96235
ENSG00000135968.20	13282	GCC2	protein_coding	1.759	2.71595	2.12238	2.07033	1.82679	2.17859
ENSG00000169756.16	7771	LIMS1	protein_coding	4.43922	4.95827	5.15624	5.41938	5.25209	5.72268
ENSG00000163006.12	5796	CCDC138	protein_coding	-4.42719	-1.30808	-1.82142	-4.42719	-1.08347	-1.04109
ENSG00000172985.10	5803	SH3RF3	protein_coding	-4.42894	-0.781301	-1.82317	-2.46466	-4.42894	-1.04283
ENSG00000186522.15	4251	SEPT10	protein_coding	2.20741	2.92902	3.20973	2.99497	2.8514	3.22512
ENSG00000198142.5	4627	SOWAHC	protein_coding	1.56339	-0.0686109	1.59466	0.805719	1.00874	-0.177897
ENSG00000015568.13	14185	RGPD5	protein_coding	-0.878266	-1.68483	-0.336549	-0.241643	-1.05133	0.24635
ENSG00000144061.12	11763	NPHP1	protein_coding	-5.44832	-5.44832	-5.44832	-5.44832	-5.44832	-5.44832
ENSG00000175701.10	2051	MTLN	protein_coding	4.93702	5.18937	3.5638	4.04645	5.12907	5.12538
ENSG00000183054.11	13309	RGPD6	protein_coding	-1.09569	-1.03757	-0.335389	-0.246903	-0.648845	-2.24037
ENSG00000169679.15	6304	BUB1	protein_coding	0.546377	-0.2106	-2.7232	-4.5484	-1.20468	-4.5484
ENSG00000153094.23	6656	BCL2L11	protein_coding	0.467989	0.526946	0.664285	0.281141	0.823115	-0.311392
ENSG00000153107.13	13984	ANAPC1	protein_coding	-1.56145	-0.396159	-0.149884	0.113146	-1.2153	-0.606481
ENSG00000153208.16	4700	MERTK	protein_coding	4.25341	4.24853	5.10711	5.02958	4.34642	4.87397
ENSG00000153214.11	5321	TMEM87B	protein_coding	4.21148	4.35669	3.74891	4.24837	4.09098	4.44837
ENSG00000144161.13	6572	ZC3H8	protein_coding	2.26319	1.99303	0.682608	0.152791	1.02995	1.1195
ENSG00000188177.14	11800	ZC3H6	protein_coding	0.361908	0.218877	0.616101	-1.2502	-0.00294473	0.398375
ENSG00000169629.11	6886	RGPD8	protein_coding	-1.08393	-1.02817	1.49853	1.05861	0.301819	1.05216
ENSG00000114999.8	15730	TTL	protein_coding	1.96329	2.27008	1.84373	2.13462	2.15652	1.90365
ENSG00000125630.15	6329	POLR1B	protein_coding	-4.55411	-2.27784	1.07022	0.608822	0.556843	1.41067
ENSG00000125611.15	3759	CHCHD5	protein_coding	4.09681	3.81999	2.80715	3.35947	3.67279	4.02988
ENSG00000144136.11	5493	SLC20A1	protein_coding	2.45216	2.41367	4.03488	3.80717	3.15007	3.98327
ENSG00000125538.11	3096	IL1B	protein_coding	0.0693328	2.44343	4.18877	4.70591	2.56739	3.12529
ENSG00000136689.18	3256	IL1RN	protein_coding	5.81637	5.92686	2.8131	3.78348	1.63777	2.90972
ENSG00000125637.15	13442	PSD4	protein_coding	-1.50442	-1.05191	-0.662481	-0.879553	-1.15827	-1.32541
ENSG00000125618.17	7371	PAX8	protein_coding	0.0661683	1.19198	0.991941	-2.00754	-1.0512	-0.849681
ENSG00000136682.14	8396	CBWD2	protein_coding	4.8904	4.59749	3.61762	3.60148	3.72764	3.65793
ENSG00000144134.18	6008	RABL2A	protein_coding	-1.7722	-0.831387	-0.701033	-0.523816	0.188075	-1.09292
ENSG00000115091.11	12049	ACTR3	protein_coding	5.19919	5.48004	6.31241	6.09354	5.95007	6.11169
ENSG00000088205.13	7808	DDX18	protein_coding	3.78343	4.56346	3.52752	3.70623	3.94513	4.40868
ENSG00000125633.11	8065	CCDC93	protein_coding	1.66589	2.05058	1.5471	1.93141	1.30988	-0.0278073
ENSG00000125629.15	3950	INSIG2	protein_coding	2.19953	2.6085	3.23822	3.31691	2.55932	3.18528
ENSG00000019169.10	2079	MARCO	protein_coding	3.99019	4.09314	3.66161	4.80526	2.8571	2.33068
ENSG00000115107.20	4562	STEAP3	protein_coding	0.0545894	0.256001	1.46615	0.516166	-0.35901	-0.695702
ENSG00000186132.15	1554	C2orf76	protein_coding	3.95506	4.51304	3.42714	3.88403	4.81786	4.76654
ENSG00000155368.16	2509	DBI	protein_coding	8.08434	8.56779	7.47942	7.84408	8.71671	8.63138
ENSG00000171227.7	2291	TMEM37	protein_coding	1.44266	1.50078	3.23112	2.29145	3.12558	2.50507
ENSG00000080293.9	3426	SCTR	protein_coding	-3.66866	-3.66866	-3.66866	-3.66866	-1.65047	-3.66866
ENSG00000144120.13	2588	TMEM177	protein_coding	-3.26397	0.769629	-0.658204	0.392371	0.0797523	0.660342
ENSG00000088179.9	13276	PTPN4	protein_coding	-2.91606	-1.58928	-0.644553	-0.714952	-3.6047	-1.69857
ENSG00000115109.14	9209	EPB41L5	protein_coding	-5.09518	-5.09518	-3.26997	-3.1309	-5.09518	-2.57729
ENSG00000226479.4	5922	TMEM185B	protein_coding	0.852908	0.695517	0.923661	1.10965	1.1802	0.820485
ENSG00000144118.14	2865	RALB	protein_coding	4.31108	4.29385	5.23442	4.84543	4.83262	4.83514
ENSG00000115112.8	9367	TFCP2L1	protein_coding	-0.58895	0.0340145	1.00288	-0.0786623	0.970208	-0.24372
ENSG00000074054.18	11052	CLASP1	protein_coding	-0.827598	0.313357	1.17408	0.209499	0.0915347	0.369594
ENSG00000155438.12	2435	NIFK	protein_coding	1.35472	2.2598	1.80227	2.09925	2.91387	3.08394
ENSG00000211460.12	4395	TSN	protein_coding	1.78676	3.62234	4.75676	4.35894	3.99611	4.19517
ENSG00000136732.16	3609	GYPC	protein_coding	7.58798	7.13931	5.78499	5.41064	6.43653	5.95848
ENSG00000136717.15	6862	BIN1	protein_coding	0.1694	-0.637163	-1.56128	-0.256956	-0.00366951	-1.28467
ENSG00000163161.13	8422	ERCC3	protein_coding	1.22105	0.335383	2.41163	2.00861	1.82586	1.74799
ENSG00000169967.16	11508	MAP3K2	protein_coding	2.93733	3.25746	2.59398	2.60174	2.88355	2.87336
ENSG00000115718.17	2495	PROC	protein_coding	-3.21118	-0.0920659	-1.38597	0.0677757	1.27136	2.51679
ENSG00000163166.15	4146	IWS1	protein_coding	2.00607	2.47524	0.634613	1.53293	1.03377	1.1475
ENSG00000136709.12	14575	WDR33	protein_coding	1.88657	1.97331	1.62037	1.76472	1.69276	1.4475
ENSG00000144231.11	5222	POLR2D	protein_coding	0.818042	1.15912	0.447683	0.32123	0.390357	-1.75885
ENSG00000144233.9	4761	AMMECR1L	protein_coding	0.95138	0.194403	0.713554	0.454568	1.0896	0.732603
ENSG00000136715.18	4373	SAP130	protein_coding	2.27209	1.4151	2.69742	2.48652	1.21224	2.62707
ENSG00000136731.12	11349	UGGT1	protein_coding	4.31047	3.98287	3.3714	3.48342	3.59907	3.27423
ENSG00000136720.7	4974	HS6ST1	protein_coding	-0.614668	-0.558908	-0.724427	-0.550198	-0.862817	-0.820442
ENSG00000222014.5	3075	RAB6C	protein_coding	0.0791519	-0.393612	-1.68751	-3.51272	-3.51272	-3.51272
ENSG00000136699.19	7375	SMPD4	protein_coding	-0.244006	0.378958	2.01148	1.7325	0.202843	0.669716
ENSG00000152082.14	1815	MZT2B	protein_coding	1.38429	1.5857	-0.146336	0.904239	0.0760166	-0.234219
ENSG00000136710.10	4440	CCDC115	protein_coding	3.02007	3.71405	3.63317	3.47958	3.89429	3.6317
ENSG00000136718.9	3861	IMP4	protein_coding	1.25367	2.44217	2.6098	2.57104	2.86936	2.73705
ENSG00000072135.13	5732	PTPN18	protein_coding	3.23295	3.06323	3.13326	3.15595	3.69509	3.12309
ENSG00000196834.12	7185	POTEI	protein_coding	-4.73712	-4.73712	-4.73712	-1.97067	-2.71894	-4.73712
ENSG00000152102.18	5435	FAM168B	protein_coding	0.976713	2.01837	2.03006	2.46367	2.37605	2.82367
ENSG00000115762.16	6728	PLEKHB2	protein_coding	4.96606	5.2208	6.16887	5.97255	5.42762	6.26838
ENSG00000233087.7	3032	RAB6D	protein_coding	-0.785585	-3.49241	-3.49241	-3.49241	-3.49241	-3.49241
ENSG00000173272.16	4068	MZT2A	protein_coding	1.58277	1.86016	1.17383	0.681513	2.23668	1.36225
ENSG00000152127.9	8765	MGAT5	protein_coding	0.926041	0.647838	0.742047	1.11877	0.321638	0.94089
ENSG00000152128.13	6804	TMEM163	protein_coding	0.436261	0.144181	0.535652	-0.703314	0.172178	-2.14063
ENSG00000153086.14	2716	ACMSD	protein_coding	-0.626799	-3.33362	-1.50841	-3.33362	-1.31543	-3.33362
ENSG00000082258.13	9081	CCNT2	protein_coding	1.11236	1.68841	2.06351	1.68497	0.472253	1.6393
ENSG00000115839.17	6629	RAB3GAP1	protein_coding	2.85417	2.0905	2.02581	2.32031	1.86243	2.0269
ENSG00000121988.18	9097	ZRANB3	protein_coding	-0.941135	-0.274826	-0.844478	-1.42118	-1.7338	-1.15321
ENSG00000048991.16	7898	R3HDM1	protein_coding	1.19989	1.33663	1.80928	1.53853	1.08092	1.55421
ENSG00000144224.17	4998	UBXN4	protein_coding	4.84116	4.70947	4.28711	4.57484	4.49716	4.6888
ENSG00000076003.5	4135	MCM6	protein_coding	0.59075	0.0935789	2.28425	1.94368	-1.1119	1.50447
ENSG00000115866.11	4752	DARS	protein_coding	1.35855	2.51684	1.87256	2.11589	2.93863	3.01741
ENSG00000121966.6	2224	CXCR4	protein_coding	7.13028	7.26487	7.40851	6.86837	8.39253	7.72407
ENSG00000150540.14	4756	HNMT	protein_coding	5.85006	6.04998	5.46422	5.35145	5.68319	5.71544
ENSG00000144228.8	6468	SPOPL	protein_coding	1.48806	0.403414	0.608715	1.06809	1.21967	0.85904
ENSG00000115919.15	17442	KYNU	protein_coding	3.53972	4.24466	4.00051	4.08787	4.05331	3.99401
ENSG00000121964.14	14162	GTDC1	protein_coding	0.853612	0.941418	1.68373	1.73619	1.70885	0.998202
ENSG00000169554.21	24861	ZEB2	protein_coding	3.79813	3.66392	4.06064	4.2316	3.23769	3.41501
ENSG00000121989.15	6448	ACVR2A	protein_coding	0.513792	-0.243184	-1.09887	-1.81453	-1.75287	-2.0631
ENSG00000204406.13	24256	MBD5	protein_coding	-0.677647	-0.282155	-0.86807	-0.41026	-1.38145	-0.899224
ENSG00000135999.12	5816	EPC2	protein_coding	1.95899	1.34446	1.33377	1.13571	1.11508	1.01233
ENSG00000168288.13	2150	MMADHC	protein_coding	3.07704	3.42262	2.55148	3.36566	3.21722	3.78135
ENSG00000115963.13	3594	RND3	protein_coding	-3.73773	-1.46145	-0.255611	-0.458775	-0.909604	-1.21984
ENSG00000184898.7	4701	RBM43	protein_coding	0.715061	0.863766	1.25678	0.288705	0.357436	0.190295
ENSG00000123609.10	3480	NMI	protein_coding	5.46478	5.61132	4.16965	4.31098	4.69046	4.48556
ENSG00000123610.5	1577	TNFAIP6	protein_coding	3.11628	3.41665	1.47407	0.217135	2.56164	2.89518
ENSG00000080345.17	18166	RIF1	protein_coding	1.20831	1.12517	1.13928	1.61856	-0.193538	0.0928428
ENSG00000183091.19	30567	NEB	protein_coding	-3.23416	-6.82604	-5.00083	-4.05958	-3.10325	-4.30815
ENSG00000162980.17	6721	ARL5A	protein_coding	-0.110038	0.161888	-0.862824	0.267121	-0.369948	-2.12293
ENSG00000115145.10	6776	STAM2	protein_coding	2.076	2.00494	2.98695	2.75109	1.92596	2.59799
ENSG00000157827.20	6574	FMNL2	protein_coding	3.32341	2.95615	2.50331	2.76981	1.87445	1.35587
ENSG00000196504.16	9536	PRPF40A	protein_coding	3.84785	4.09419	3.41462	3.75219	3.57559	3.95614
ENSG00000177917.10	3349	ARL6IP6	protein_coding	3.59562	2.64741	3.44958	3.40412	3.1563	3.01196
ENSG00000153234.14	3963	NR4A2	protein_coding	3.1231	2.2546	2.9404	3.73189	2.74514	2.28942
ENSG00000115159.16	7165	GPD2	protein_coding	3.16619	2.57628	3.5373	3.523	3.3571	3.9544
ENSG00000136541.14	4393	ERMN	protein_coding	-4.02734	-0.908233	-1.42157	-1.26089	-4.02734	-4.02734
ENSG00000115165.10	3384	CYTIP	protein_coding	3.58062	4.27506	4.92859	4.68515	4.35623	5.05308
ENSG00000115170.13	3990	ACVR1	protein_coding	1.4226	2.6547	3.37465	3.08639	2.43915	2.95015
ENSG00000144283.21	9525	PKP4	protein_coding	-1.00746	-0.806052	-2.03437	-1.8649	-3.12567	-0.828456
ENSG00000196151.10	2135	WDSUB1	protein_coding	3.58333	3.55685	4.17794	3.95486	4.3323	4.17171
ENSG00000123636.18	20247	BAZ2B	protein_coding	1.19779	0.930494	0.451127	0.808216	-0.0180768	0.196062
ENSG00000136536.15	6288	MARCH7	protein_coding	3.13872	3.28696	4.2891	4.19544	3.46236	4.32875
ENSG00000241399.7	4077	CD302	protein_coding	0.920521	0.113958	-3.91964	-3.91964	-0.575918	-3.91964
ENSG00000054219.11	8805	LY75	protein_coding	-1.43858	-0.441561	-1.92097	-1.75151	-1.00776	-2.51257
ENSG00000136560.13	5579	TANK	protein_coding	3.52715	3.64224	4.40428	4.224	3.95576	4.06291
ENSG00000115233.12	7311	PSMD14	protein_coding	3.75311	4.65834	3.56643	3.89744	4.10743	4.00572
ENSG00000197635.10	4678	DPP4	protein_coding	-4.11803	-1.84175	-4.11803	-4.11803	-4.11803	-4.11803
ENSG00000078098.14	6968	FAP	protein_coding	-4.69288	-4.69288	-4.69288	-4.69288	-4.69288	-4.69288
ENSG00000115267.8	5094	IFIH1	protein_coding	3.04268	2.95954	1.14095	1.49348	1.64083	1.82911
ENSG00000115271.11	5323	GCA	protein_coding	4.55802	4.87922	4.31295	4.49339	4.20357	4.13068
ENSG00000082438.16	17179	COBLL1	protein_coding	-5.99471	-3.71843	-2.51259	-5.99471	-3.97652	-5.99471
ENSG00000115339.13	4686	GALNT3	protein_coding	-4.12049	-1.84422	-2.29529	-4.12049	-2.10231	-0.196177
ENSG00000123607.15	8676	TTC21B	protein_coding	-2.30235	-0.0202965	-1.23118	-0.411198	-0.738302	-1.08485
ENSG00000169432.16	13946	SCN9A	protein_coding	-1.55752	-3.41764	-5.69392	-3.72964	-5.69392	-5.69392
ENSG00000198648.11	3701	STK39	protein_coding	-1.07323	0.808846	-1.17428	0.175154	0.490812	-0.393951
ENSG00000172292.14	7241	CERS6	protein_coding	0.562804	-0.410522	-1.26621	0.159608	-0.477461	-0.432926
ENSG00000073737.16	3750	DHRS9	protein_coding	6.45049	6.36894	6.27709	4.75318	6.14252	6.02858
ENSG00000163093.12	4254	BBS5	protein_coding	0.155436	-0.861846	-2.15575	-0.702005	-1.96277	-1.46307
ENSG00000138399.18	5692	FASTKD1	protein_coding	1.09815	1.47333	2.76324	2.50569	1.9266	2.97796
ENSG00000138398.16	7364	PPIG	protein_coding	4.01953	4.60688	3.49778	3.90758	4.25715	4.3414
ENSG00000154479.13	2208	CCDC173	protein_coding	1.10152	-3.03488	-3.03488	-1.0706	-3.03488	-3.03488
ENSG00000144362.12	1488	PHOSPHO2	protein_coding	-2.46551	-2.46551	-2.46551	-2.46551	-0.447323	0.0523757
ENSG00000138385.16	5054	SSB	protein_coding	5.7857	5.92386	4.16598	4.28879	5.0186	4.80866
ENSG00000144357.16	10063	UBR3	protein_coding	0.591635	1.43438	1.45977	1.71811	0.866806	0.84692
ENSG00000115806.13	4705	GORASP2	protein_coding	2.81188	2.95634	3.78114	3.54717	3.39758	3.44426
ENSG00000198586.14	9405	TLK1	protein_coding	1.35762	1.08469	1.7257	2.60819	2.0174	2.03252
ENSG00000123600.19	10074	METTL8	protein_coding	0.590058	-0.635803	0.399635	0.154863	-0.113744	-0.909302
ENSG00000115827.14	7657	DCAF17	protein_coding	-0.298142	0.324822	0.0280397	0.0790173	-0.558052	-0.9046
ENSG00000071967.12	5172	CYBRD1	protein_coding	1.92449	1.78922	3.99561	3.34776	3.23694	3.47681
ENSG00000077380.15	4695	DYNC1I2	protein_coding	5.80462	6.19995	5.06528	5.31681	5.72109	5.40515
ENSG00000115840.14	6126	SLC25A12	protein_coding	0.333083	0.295619	0.687089	0.76823	-0.484382	0.11568
ENSG00000128708.13	6794	HAT1	protein_coding	2.86285	3.26953	3.17256	3.05755	3.16859	3.20558
ENSG00000172878.14	4490	METAP1D	protein_coding	-4.05885	-1.78258	-0.280864	-2.09458	-1.23073	-0.672751
ENSG00000091409.15	6710	ITGA6	protein_coding	-0.107675	-1.51934	-0.860461	-2.67417	0.811457	0.806046
ENSG00000152256.13	14883	PDK1	protein_coding	-5.78773	-1.19883	-1.20926	-1.18976	-2.06494	-1.47233
ENSG00000091436.17	13804	MAP3K20	protein_coding	0.135609	1.31928	0.853305	0.463508	0.648526	-0.085969
ENSG00000144354.14	3934	CDCA7	protein_coding	-3.86813	-3.86813	-3.86813	-3.86813	-1.84995	-1.35025
ENSG00000172845.15	17223	SP3	protein_coding	2.49495	2.40799	3.13893	2.75154	2.78397	2.80049
ENSG00000138430.16	6001	OLA1	protein_coding	3.24441	3.17301	3.0473	2.92632	3.18336	2.72772
ENSG00000138433.16	3178	CIR1	protein_coding	5.69044	6.37827	5.22451	5.73406	5.43544	5.51636
ENSG00000144306.14	4144	SCRN3	protein_coding	1.36797	1.61545	1.43872	1.4364	1.69526	1.65002
ENSG00000163328.13	7769	GPR155	protein_coding	0.964894	-4.84987	-0.433793	-1.57091	-0.827166	-0.534466
ENSG00000115935.17	9121	WIPF1	protein_coding	5.56147	5.26763	4.71424	4.78378	4.51838	4.0327
ENSG00000128656.14	8898	CHN1	protein_coding	-5.04562	-5.04562	-1.5635	-3.08134	-3.02743	-5.04562
ENSG00000115966.17	5751	ATF2	protein_coding	1.24965	1.55002	2.37031	2.34401	2.11578	2.53724
ENSG00000154518.9	6780	ATP5MC3	protein_coding	6.22794	6.67139	5.57728	5.90703	6.52051	6.62439
ENSG00000144320.14	9081	LNPK	protein_coding	1.21786	2.08728	1.19755	2.57785	1.71718	2.4956
ENSG00000128654.14	1717	MTX2	protein_coding	2.6391	2.9997	2.52214	3.47063	3.05215	3.58798
ENSG00000170144.20	6033	HNRNPA3	protein_coding	3.19845	3.85447	3.01956	3.24874	3.32044	3.48971
ENSG00000018510.15	8839	AGPS	protein_coding	2.68573	2.74615	3.57193	3.72361	3.20727	3.70027
ENSG00000196659.9	4017	TTC30B	protein_coding	-3.89826	-3.89826	-2.07305	-3.89826	-1.07013	-1.38037
ENSG00000155636.15	4784	RBM45	protein_coding	-1.44353	-0.502719	1.54652	1.41752	0.680344	1.70087
ENSG00000180228.13	3885	PRKRA	protein_coding	1.24473	0.738847	0.566022	0.911208	1.12757	0.465349
ENSG00000079150.18	3080	FKBP7	protein_coding	-3.51507	-1.23879	-0.405582	-0.236115	-1.49688	0.409249
ENSG00000116095.11	14205	PLEKHA3	protein_coding	0.849238	0.412867	1.74312	1.91142	1.45331	1.38906
ENSG00000155657.26	118976	TTN	protein_coding	-3.12106	-3.98396	-5.00867	-5.13032	-5.44294	-8.78666
ENSG00000187231.14	11405	SESTD1	protein_coding	0.411029	0.47067	1.08853	0.16414	0.923946	0.447496
ENSG00000170035.16	2974	UBE2E3	protein_coding	3.71287	3.34903	3.50856	3.75473	3.88144	3.74052
ENSG00000115232.14	10654	ITGA4	protein_coding	-0.774686	-1.65783	-1.52747	-5.30546	-1.28276	-0.682698
ENSG00000138434.17	9685	ITPRID2	protein_coding	1.56068	0.884189	1.71481	1.42862	1.54258	2.12678
ENSG00000077232.18	21873	DNAJC10	protein_coding	0.528445	1.22184	1.03471	1.53989	0.768271	1.83357
ENSG00000162999.12	5376	DUSP19	protein_coding	-4.31867	-4.31867	-4.31867	-4.31867	-4.31867	-1.80078
ENSG00000163002.13	4025	NUP35	protein_coding	0.235267	1.25261	0.677344	1.26181	0.369739	1.54337
ENSG00000170396.8	4531	ZNF804A	protein_coding	2.31919	1.22972	2.05064	2.52455	1.37794	2.18804
ENSG00000065548.18	3026	ZC3H15	protein_coding	4.98149	5.69405	5.20952	5.59713	5.95458	5.4823
ENSG00000138448.12	8220	ITGAV	protein_coding	1.79729	1.72623	1.56098	1.86681	1.82062	1.13877
ENSG00000144369.13	5731	FAM171B	protein_coding	-4.41092	-4.41092	-4.41092	-4.41092	-1.5828	-4.41092
ENSG00000064989.13	7309	CALCRL	protein_coding	-4.76181	-1.6427	-2.15604	-1.10547	-0.490946	0.682685
ENSG00000003436.16	11714	TFPI	protein_coding	3.07301	2.67554	0.32364	0.639848	2.21841	1.33553
ENSG00000115368.10	5040	WDR75	protein_coding	1.08557	1.98469	1.99871	1.85659	1.79826	2.03444
ENSG00000138449.10	4330	SLC40A1	protein_coding	0.129889	1.29518	2.35797	1.37306	1.54074	2.16164
ENSG00000138381.10	2485	ASNSD1	protein_coding	-0.498561	0.82822	-1.38017	-0.438928	0.51741	-0.687496
ENSG00000151687.14	5758	ANKAR	protein_coding	0.11307	-1.29859	-0.394317	-1.65125	-0.395005	0.673656
ENSG00000128694.12	3583	OSGEPL1	protein_coding	-1.02648	-0.614194	-0.62382	-0.96685	0.289395	-3.7333
ENSG00000128699.14	4007	ORMDL1	protein_coding	1.77094	2.52444	2.6769	3.43284	3.58062	3.05853
ENSG00000187699.10	5997	C2orf88	protein_coding	-1.76956	-0.828743	-0.243328	-0.820033	-0.453678	-0.552061
ENSG00000198130.16	7284	HIBCH	protein_coding	0.742358	1.29521	1.60761	1.26212	1.33306	1.50314
ENSG00000151689.13	3576	INPP1	protein_coding	1.93512	1.5712	2.49379	2.22245	1.71942	1.14552
ENSG00000151690.15	6031	MFSD6	protein_coding	0.610247	1.29209	0.806544	0.678402	0.965373	0.606827
ENSG00000189362.12	6525	NEMP2	protein_coding	-0.461722	-0.564512	-0.365065	-0.184305	-1.76999	-2.08023
ENSG00000138386.17	4887	NAB1	protein_coding	0.349688	0.407812	-0.403097	-0.524741	-0.458293	-0.256769
ENSG00000115419.12	9827	GLS	protein_coding	1.20227	1.02136	0.705988	1.3637	1.29447	1.15747
ENSG00000115415.18	6053	STAT1	protein_coding	5.49431	5.09865	4.58767	4.71513	4.0302	4.12998
ENSG00000138378.19	4606	STAT4	protein_coding	-1.38883	-4.09565	-4.09565	-4.09565	-2.07746	-1.57776
ENSG00000173559.12	13806	NABP1	protein_coding	2.49306	2.17648	2.61462	2.33908	2.32774	2.26799
ENSG00000168497.5	3054	CAVIN2	protein_coding	2.57068	3.40612	2.72143	2.30815	2.87862	2.22513
ENSG00000196950.14	6917	SLC39A10	protein_coding	1.88742	1.36979	0.942053	0.480653	1.64539	1.82267
ENSG00000118997.14	21349	DNAH7	protein_coding	-6.30823	-6.30823	-4.48303	-6.30823	-6.30823	-6.30823
ENSG00000081320.11	6566	STK17B	protein_coding	3.69728	3.47019	3.72148	4.28175	3.00938	2.73031
ENSG00000138411.13	23675	HECW2	protein_coding	-3.75061	-6.45743	-4.63222	-4.49315	-2.43473	-1.83467
ENSG00000144395.18	9678	CCDC150	protein_coding	-5.16685	-5.16685	-2.56108	-5.16685	-2.33872	-1.78074
ENSG00000119041.11	7330	GTF3C3	protein_coding	0.899652	1.71654	2.29222	2.33631	1.98594	2.65348
ENSG00000197121.15	12761	PGAP1	protein_coding	-5.56581	-0.976908	-2.08369	-1.90946	-2.73768	-5.56581
ENSG00000065413.20	12826	ANKRD44	protein_coding	1.98895	1.99192	2.13818	1.80558	1.95078	2.13427
ENSG00000115524.16	10433	SF3B1	protein_coding	3.4805	4.11259	4.58099	4.68962	4.05044	4.93859
ENSG00000115520.8	2722	COQ10B	protein_coding	3.99712	3.74587	4.24642	4.13919	3.77468	4.23379
ENSG00000115541.11	1823	HSPE1	protein_coding	1.77232	2.04425	1.82002	1.65536	2.87997	2.33291
ENSG00000115540.15	4081	MOB4	protein_coding	0.919106	-0.273425	0.803363	0.0341459	0.349805	-0.534959
ENSG00000162944.10	6007	RFTN2	protein_coding	-4.47878	-4.47878	-2.65357	-2.51451	-4.47878	-4.47878
ENSG00000247626.4	3019	MARS2	protein_coding	-3.48621	0.161427	1.49212	0.927602	0.236585	1.7925
ENSG00000115896.16	8122	PLCL1	protein_coding	-1.3221	-1.26634	0.710365	-0.00603847	-1.19118	-0.598572
ENSG00000226124.7	2759	FTCDNL1	protein_coding	0.235593	0.291353	1.05979	1.24169	1.62134	1.51972
ENSG00000178074.6	4259	C2orf69	protein_coding	0.548123	1.00622	1.30843	1.75176	0.994971	1.61053
ENSG00000162971.11	11558	TYW5	protein_coding	-0.328176	-0.834058	-1.18991	0.0538312	-1.70016	-0.14425
ENSG00000162972.10	1624	MAIP1	protein_coding	1.00019	1.05595	0.890428	1.82212	0.236435	1.33263
ENSG00000196141.14	10453	SPATS2L	protein_coding	3.10022	2.7577	1.25447	1.66325	1.8335	1.49984
ENSG00000155729.13	4909	KCTD18	protein_coding	0.6526	-0.153963	0.790766	0.853496	0.0832984	0.127834
ENSG00000163535.18	6336	SGO2	protein_coding	0.755421	0.598029	0.168713	0.823855	-0.284845	0.535652
ENSG00000082153.18	8085	BZW1	protein_coding	1.96428	2.65767	3.31468	2.90298	3.13353	3.14646
ENSG00000240344.9	2914	PPIL3	protein_coding	3.43652	4.26939	2.78913	3.02536	3.61125	4.0236
ENSG00000115942.9	5831	ORC2	protein_coding	1.06335	0.366821	0.654404	0.472053	-1.60776	0.655481
ENSG00000155744.9	12810	FAM126B	protein_coding	0.0942665	-0.269652	-0.0233775	-0.0945475	-0.33833	-1.25594
ENSG00000119013.9	841	NDUFB3	protein_coding	9.20048	9.49825	8.2721	8.48856	9.24374	9.08341
ENSG00000003402.20	22479	CFLAR	protein_coding	2.44506	1.86859	1.76374	1.51809	1.78613	1.22339
ENSG00000003400.14	7598	CASP10	protein_coding	1.83356	1.89367	1.7147	1.43881	0.527772	1.89654
ENSG00000155749.12	2635	FLACC1	protein_coding	-3.28994	-1.01366	-0.68417	-0.523485	-1.27175	-0.772053
ENSG00000115993.13	7516	TRAK2	protein_coding	1.49074	1.40815	0.894772	0.765769	0.922077	0.289259
ENSG00000082146.13	3177	STRADB	protein_coding	-3.5598	1.59394	2.13707	2.25119	1.55116	2.40498
ENSG00000155754.15	6819	C2CD6	protein_coding	-1.95488	-4.6617	-2.05593	-4.6617	-4.6617	-4.6617
ENSG00000155755.19	7647	TMEM237	protein_coding	-4.82703	-1.70792	-2.22126	-2.86275	-2.80884	-0.902714
ENSG00000003393.15	10438	ALS2	protein_coding	0.911435	0.282698	0.996625	0.980655	0.678634	0.575317
ENSG00000155760.2	3859	FZD7	protein_coding	-3.84036	-1.56409	-2.01516	-3.84036	-3.84036	-3.84036
ENSG00000116030.16	2164	SUMO1	protein_coding	5.69343	6.41471	5.76219	5.68454	5.79639	6.1566
ENSG00000055044.11	3274	NOP58	protein_coding	2.96651	3.43797	3.58648	2.99332	3.26629	3.60187
ENSG00000204217.14	12656	BMPR2	protein_coding	2.0082	1.60838	1.63578	1.4861	1.52542	1.22394
ENSG00000138439.12	6205	FAM117B	protein_coding	-4.52557	-0.877933	0.0529019	-1.75911	-1.18184	-2.00768
ENSG00000163596.16	10598	ICA1L	protein_coding	-5.29786	-5.29786	-3.47265	-2.5314	-3.27967	-5.29786
ENSG00000138442.9	9098	WDR12	protein_coding	0.587916	1.05564	1.56905	1.75754	1.24999	1.57015
ENSG00000138380.18	10112	CARF	protein_coding	-1.63826	-1.19653	-0.251801	-0.816324	-1.88641	-1.84403
ENSG00000144426.18	16376	NBEAL1	protein_coding	0.261697	0.556845	0.482694	0.384666	0.0288964	-0.0744207
ENSG00000119004.15	3079	CYP20A1	protein_coding	2.87655	3.79478	4.06862	4.11729	4.32967	4.28752
ENSG00000138443.16	23316	ABI2	protein_coding	-1.12426	-1.44651	-2.95327	-1.67413	-2.16452	-3.9175
ENSG00000173166.18	11622	RAPH1	protein_coding	-1.29453	-2.31181	-2.32144	-2.15197	-2.6028	-2.04482
ENSG00000118257.16	13896	NRP2	protein_coding	3.22418	3.01233	2.90978	2.93951	2.78248	2.46429
ENSG00000114933.16	14373	INO80D	protein_coding	2.43499	2.88138	1.29294	1.99632	1.40554	1.72131
ENSG00000023228.14	12174	NDUFS1	protein_coding	2.55949	2.95675	3.21	3.18234	3.0693	3.06892
ENSG00000114942.14	1915	EEF1B2	protein_coding	7.37342	8.09981	6.99471	7.37066	8.03784	7.93988
ENSG00000204186.10	10901	ZDBF2	protein_coding	-5.33853	-3.06225	-5.33853	-5.33853	-5.33853	-5.33853
ENSG00000118246.14	9759	FASTKD2	protein_coding	0.63589	1.73009	2.0843	2.34341	2.05462	1.65981
ENSG00000118263.15	9262	KLF7	protein_coding	1.62511	1.24932	2.62526	2.08744	1.87474	1.4747
ENSG00000118260.15	12132	CREB1	protein_coding	2.26617	2.15746	2.62736	2.96722	2.23164	2.3691
ENSG00000144401.14	6798	METTL21A	protein_coding	2.34459	2.42542	2.09537	2.0233	2.32096	1.4128
ENSG00000163249.12	4707	CCNYL1	protein_coding	2.60162	2.22584	1.7049	0.780989	1.67818	1.46624
ENSG00000163251.4	7039	FZD5	protein_coding	1.36601	0.72835	-0.291434	0.946036	-0.0404109	-0.392107
ENSG00000178385.15	11638	PLEKHM3	protein_coding	-0.592743	-1.0951	-1.40952	-0.834939	-0.765812	-1.11751
ENSG00000138413.13	4721	IDH1	protein_coding	4.33981	4.83673	5.48426	5.50575	5.38078	5.85272
ENSG00000115020.17	10839	PIKFYVE	protein_coding	1.67154	1.1522	1.27934	1.74116	0.8834	1.384
ENSG00000144407.9	4390	PTH2R	protein_coding	-4.02636	-4.02636	-2.20115	-2.06208	-4.02636	-1.50847
ENSG00000197713.15	3523	RPE	protein_coding	2.5839	2.94857	2.93779	2.79833	3.1224	3.54162
ENSG00000144445.17	8519	KANSL1L	protein_coding	-1.39095	-0.645017	-0.959433	-0.0748875	-0.960121	-1.0585
ENSG00000115365.11	5254	LANCL1	protein_coding	0.245221	-1.16644	0.692779	-1.0066	0.381543	0.805808
ENSG00000030419.16	12240	IKZF2	protein_coding	-1.36928	-3.22939	-5.50567	-3.54139	-2.67755	-2.11957
ENSG00000144451.19	8257	SPAG16	protein_coding	-2.23093	-2.66148	-3.11255	-2.97348	-1.59403	-4.93775
ENSG00000138376.11	7572	BARD1	protein_coding	2.05885	1.32052	0.0441446	0.462501	0.734429	1.53355
ENSG00000138363.15	3789	ATIC	protein_coding	1.28083	1.96267	3.09951	3.81793	2.66941	3.29557
ENSG00000115414.19	17216	FN1	protein_coding	1.60588	2.01657	2.14856	1.10444	5.32959	5.58356
ENSG00000118242.16	3638	MREG	protein_coding	2.05948	2.66381	2.31367	3.21963	2.77645	2.89255
ENSG00000115425.14	3196	PECR	protein_coding	0.567988	0.0792306	-0.0862882	-1.60413	0.70246	-1.05052
ENSG00000079246.16	5463	XRCC5	protein_coding	7.53067	7.58851	6.76557	6.80327	7.05577	6.70726
ENSG00000138375.12	5092	SMARCAL1	protein_coding	1.57439	2.41714	1.38397	1.96037	1.30687	1.61086
ENSG00000197756.9	6841	RPL37A	protein_coding	7.81908	8.33993	6.64109	7.17724	8.06067	7.63704
ENSG00000079308.19	16281	TNS1	protein_coding	1.602	1.03713	2.24202	2.33885	1.82793	1.97375
ENSG00000180871.8	3214	CXCR2	protein_coding	-3.57651	-3.57651	-1.7513	-1.61223	-3.57651	-3.57651
ENSG00000163466.16	6515	ARPC2	protein_coding	6.85458	7.02498	6.6494	6.93748	7.04988	6.87448
ENSG00000179921.15	2694	GPBAR1	protein_coding	0.269988	0.325748	0.701501	-0.0429344	-1.3037	1.95682
ENSG00000127837.9	3140	AAMP	protein_coding	4.14056	4.84706	4.81958	4.74034	4.44699	5.11113
ENSG00000127838.14	5184	PNKD	protein_coding	3.84983	4.03863	5.03132	5.09967	4.39093	4.62176
ENSG00000135926.15	5093	TMBIM1	protein_coding	4.84369	4.61207	4.19784	3.93085	4.20554	3.98252
ENSG00000158428.4	3820	CATIP	protein_coding	1.26907	1.32803	1.6416	1.55385	2.65765	1.26565
ENSG00000018280.17	8676	SLC11A1	protein_coding	4.35481	4.41138	4.99016	5.10669	4.47238	4.66828
ENSG00000144579.7	4727	CTDSP1	protein_coding	2.25809	2.57836	2.09121	2.27909	2.6591	2.12694
ENSG00000135913.11	9280	USP37	protein_coding	0.708498	-0.768457	0.849004	1.09447	-0.128639	-0.483499
ENSG00000144580.13	5289	CNOT9	protein_coding	3.13443	3.93778	3.36267	3.39873	2.93836	3.37927
ENSG00000115556.14	5777	PLCD4	protein_coding	-4.42246	-4.42246	-1.81669	-4.42246	-2.40427	-4.42246
ENSG00000115568.15	6994	ZNF142	protein_coding	-0.561862	-0.36045	-0.465205	-0.100285	-1.87013	-1.31215
ENSG00000074582.14	3379	BCS1L	protein_coding	-3.64873	0.38487	0.929737	0.949236	1.80117	1.94445
ENSG00000163481.8	1886	RNF25	protein_coding	2.28731	2.96915	2.74049	2.46785	3.21636	2.78572
ENSG00000163482.12	6415	STK36	protein_coding	-0.437193	-0.925951	-0.550198	0.334347	-0.550886	-2.0557
ENSG00000135912.11	7695	TTLL4	protein_coding	1.89251	2.24661	3.33599	2.99283	2.24324	2.66093
ENSG00000135929.9	2983	CYP27A1	protein_coding	7.14365	7.17168	8.30987	8.12262	8.00805	7.78397
ENSG00000115592.11	3334	PRKAG3	protein_coding	0.901383	1.52435	3.15687	2.25431	1.82052	1.46197
ENSG00000115649.16	2719	CNPPD1	protein_coding	4.26848	3.74746	2.49663	2.14157	4.06388	3.16974
ENSG00000144567.11	5675	RETREG2	protein_coding	0.914373	2.02234	2.28614	2.3632	1.93092	1.9496
ENSG00000158552.13	3398	ZFAND2B	protein_coding	2.53052	2.8864	2.46578	2.15417	2.29772	2.68954
ENSG00000198925.12	4724	ATG9A	protein_coding	-4.13215	-4.13215	-1.52638	-2.16787	-4.13215	-1.61426
ENSG00000163516.13	6119	ANKZF1	protein_coding	-1.79861	-1.38632	-0.272383	-1.73898	-1.16171	-1.98755
ENSG00000163521.16	3419	GLB1L	protein_coding	0.470681	-0.546601	2.60682	1.09555	2.13941	1.92747
ENSG00000115661.14	4368	STK16	protein_coding	0.821056	1.28257	1.27197	1.02195	0.251755	1.57407
ENSG00000127824.14	3966	TUBA4A	protein_coding	-3.87982	-1.60354	-2.05461	-3.87982	-1.86163	-1.36193
ENSG00000135924.15	5886	DNAJB2	protein_coding	1.0498	0.353277	-0.0333511	0.591637	0.528198	0.42658
ENSG00000123992.19	4753	DNPEP	protein_coding	3.09052	2.81341	2.99752	2.57982	2.97051	3.15369
ENSG00000144591.18	5332	GMPPA	protein_coding	2.34451	2.77586	2.75135	2.701	2.44508	2.70039
ENSG00000123989.14	3375	CHPF	protein_coding	-0.940203	-1.37075	-3.64702	-1.68275	-0.818901	-3.64702
ENSG00000144589.22	5697	STK11IP	protein_coding	-0.810464	1.15627	2.31584	1.48136	0.708618	1.66771
ENSG00000163082.10	4983	SGPP2	protein_coding	-0.0727588	0.379747	0.881133	0.204658	0.901806	-0.284835
ENSG00000116120.10	7006	FARSB	protein_coding	0.798498	1.35135	2.08553	1.97982	1.3231	1.9471
ENSG00000124003.12	1048	MOGAT1	protein_coding	-1.95978	-1.95978	-0.134567	-1.95978	0.0584129	0.558111
ENSG00000123983.14	7232	ACSL3	protein_coding	2.77272	2.90381	3.11434	3.39563	3.03911	2.8595
ENSG00000152056.17	5947	AP1S3	protein_coding	-4.4643	-2.18802	-1.35481	-2.50002	-4.4643	-4.4643
ENSG00000085449.15	5485	WDFY1	protein_coding	2.22207	1.93565	1.72132	1.96269	1.37655	1.38034
ENSG00000135900.4	1689	MRPL44	protein_coding	3.16645	2.78755	1.93016	1.94966	3.23346	2.2277
ENSG00000036257.13	11505	CUL3	protein_coding	0.974828	-0.427456	1.33629	0.394662	-0.183321	-0.13762
ENSG00000135905.19	11265	DOCK10	protein_coding	2.70108	2.02473	2.01391	2.82851	1.55695	1.77217
ENSG00000144468.17	6926	RHBDD1	protein_coding	0.156006	-0.346355	0.510012	1.39799	-0.201618	0.760337
ENSG00000169031.19	9124	COL4A3	protein_coding	-5.0818	-5.0818	-5.0818	-3.11753	-5.0818	-5.0818
ENSG00000168958.19	6150	MFF	protein_coding	1.30204	1.36168	-0.734735	1.62994	1.21146	1.45206
ENSG00000173744.17	9321	AGFG1	protein_coding	1.37057	1.02071	1.37964	1.39465	0.692502	0.480561
ENSG00000115009.13	1594	CCL20	protein_coding	1.5716	2.02411	1.2132	2.71052	2.10231	1.75061
ENSG00000153823.18	3364	PID1	protein_coding	3.87694	4.47552	4.1036	4.40806	3.10958	2.61769
ENSG00000187957.8	3932	DNER	protein_coding	-1.16058	-1.59112	-3.8674	-1.90312	-3.8674	-3.8674
ENSG00000153827.13	12594	TRIP12	protein_coding	2.8314	3.072	2.84874	2.76307	2.3165	2.62999
ENSG00000153832.12	3955	FBXO36	protein_coding	-0.283939	-3.87581	-2.05061	-1.10936	-3.87581	-0.489714
ENSG00000135899.17	6865	SP110	protein_coding	3.94899	3.79895	2.11486	2.0494	1.86033	2.0429
ENSG00000079263.19	5582	SP140	protein_coding	0.157855	-1.25381	-1.26343	-1.60646	-1.02919	-0.986818
ENSG00000185404.16	5650	SP140L	protein_coding	2.67238	2.564	1.88215	1.86618	0.72057	1.20279
ENSG00000067066.17	14134	SP100	protein_coding	4.27872	3.83132	3.64146	3.24465	3.31654	3.18905
ENSG00000135932.11	5363	CAB39	protein_coding	2.07598	2.72599	3.14841	3.45739	2.91831	2.58189
ENSG00000135916.16	2569	ITM2C	protein_coding	-3.25334	-3.25334	-0.647574	-3.25334	-0.425221	-3.25334
ENSG00000173692.13	5187	PSMD1	protein_coding	3.45471	4.18758	4.71204	4.78062	3.9907	4.69117
ENSG00000135914.6	2170	HTR2B	protein_coding	-3.00983	-3.00983	0.0996533	0.26912	-3.00983	-3.00983
ENSG00000135931.17	9661	ARMC9	protein_coding	0.501293	0.801664	0.790956	-0.256376	0.925622	1.18205
ENSG00000156966.7	3639	B3GNT7	protein_coding	1.3391	-0.636568	-1.93047	-0.989224	-3.75568	-3.75568
ENSG00000115053.16	6819	NCL	protein_coding	5.61379	6.06322	5.29764	5.59771	5.7397	5.67323
ENSG00000187514.16	3378	PTMA	protein_coding	7.98403	8.41238	6.81072	7.09912	7.76874	7.26592
ENSG00000156973.14	2824	PDE6D	protein_coding	3.41201	3.47218	3.25686	3.55136	3.27794	3.94759
ENSG00000144524.17	6066	COPS7B	protein_coding	1.45705	1.71737	2.11676	1.76368	1.8348	0.951614
ENSG00000144535.19	11337	DIS3L2	protein_coding	-0.864329	-0.806205	-0.979031	0.339309	-0.564406	-0.116398
ENSG00000196811.13	4362	CHRNG	protein_coding	-0.425251	-4.01713	-4.01713	-2.05285	-4.01713	-4.01713
ENSG00000221944.7	2623	TIGD1	protein_coding	-3.28335	-3.28335	-3.28335	-0.5169	-1.26517	-3.28335
ENSG00000135930.14	6555	EIF4E2	protein_coding	4.52303	5.06766	3.66567	3.74419	4.22677	3.90707
ENSG00000204120.14	13416	GIGYF2	protein_coding	2.04544	2.09285	1.60107	1.16006	1.44128	1.00981
ENSG00000168918.14	8681	INPP5D	protein_coding	1.99184	0.766623	1.48226	1.07215	0.223007	1.06005
ENSG00000085978.22	6047	ATG16L1	protein_coding	0.0424179	0.314345	1.27758	1.16519	1.05888	0.134406
ENSG00000077044.10	9771	DGKD	protein_coding	-0.649869	-0.191773	-0.602173	-0.582674	-2.35252	-1.25633
ENSG00000085982.13	9352	USP40	protein_coding	0.697348	0.554317	0.895817	0.536132	-0.00645442	0.161295
ENSG00000123485.12	3821	HJURP	protein_coding	-3.82609	-0.706976	-3.82609	-3.82609	-3.82609	-3.82609
ENSG00000188042.8	4041	ARL4C	protein_coding	4.60846	4.04171	4.67261	4.38977	4.86549	3.98415
ENSG00000130147.16	7085	SH3BP4	protein_coding	-4.7169	-4.7169	-2.8917	-2.75263	-4.7169	-2.19902
ENSG00000198612.11	4181	COPS8	protein_coding	3.22143	3.24449	3.62724	3.37152	3.24796	3.99137
ENSG00000115648.14	7435	MLPH	protein_coding	-4.78647	-4.78647	0.191863	-1.13012	-2.76828	-0.47107
ENSG00000124831.19	13218	LRRFIP1	protein_coding	3.90765	3.88272	3.86674	3.87676	3.86498	3.52187
ENSG00000177483.11	6049	RBM44	protein_coding	-4.48883	-2.21256	-1.88306	-0.832489	-4.48883	-1.10273
ENSG00000132329.11	1147	RAMP1	protein_coding	-2.09	1.9436	-0.264794	0.676453	3.71512	3.50318
ENSG00000184182.18	4238	UBE2F	protein_coding	2.098	0.362284	0.0478672	0.227134	0.855178	-0.58942
ENSG00000258984.5	3195	UBE2F-SCLY	protein_coding	0.56844	-1.29168	0.455435	-0.801498	-1.54976	-3.56795
ENSG00000132330.17	11733	SCLY	protein_coding	-2.73782	-5.44464	-5.44464	-2.67818	-2.61651	-2.92675
ENSG00000132323.9	4749	ILKAP	protein_coding	0.700405	1.73464	2.6465	2.36751	1.81478	2.3652
ENSG00000144485.11	1954	HES6	protein_coding	-0.151746	-2.85857	-1.03336	1.55524	1.62397	-0.34068
ENSG00000132326.12	6872	PER2	protein_coding	-1.08099	-1.02523	-0.894878	-1.39391	-1.84474	-2.15498
ENSG00000204104.12	4614	TRAF3IP1	protein_coding	0.742011	-0.0645518	-0.98867	-0.44181	-0.754428	-1.58027
ENSG00000065802.12	7407	ASB1	protein_coding	-0.644634	-0.443222	-0.757639	1.02996	0.0496719	-0.158264
ENSG00000068024.16	13368	HDAC4	protein_coding	-1.49646	-1.04395	-0.654516	-0.156061	-0.80215	-1.01009
ENSG00000130414.12	9460	NDUFA10	protein_coding	2.24856	3.13534	2.48702	2.4109	2.98817	2.86761
ENSG00000172428.11	2037	COPS9	protein_coding	6.02705	6.40142	5.14792	5.65576	6.69243	6.18308
ENSG00000144504.15	11477	ANKMY1	protein_coding	-1.27642	-3.13653	-0.996737	-0.651551	-1.69002	-1.09741
ENSG00000188542.9	3709	DUSP28	protein_coding	-1.07635	-1.50689	-0.301051	-1.01671	-0.43944	1.09284
ENSG00000142327.13	7970	RNPEPL1	protein_coding	5.17406	4.27767	3.75837	2.74517	3.80276	3.31345
ENSG00000142330.20	7456	CAPN10	protein_coding	-0.259764	-1.1429	-1.30842	-0.376729	0.0401594	0.0854653
ENSG00000178623.12	5090	GPR35	protein_coding	2.56209	2.47162	2.12468	2.52016	2.66684	3.25719
ENSG00000162804.14	13812	SNED1	protein_coding	-5.67999	-5.67999	-3.07422	-5.67999	-5.67999	-5.67999
ENSG00000122085.17	9938	MTERF4	protein_coding	0.294133	0.669309	-0.348137	-0.443832	0.244815	0.0736139
ENSG00000115687.13	10686	PASK	protein_coding	-2.60297	-3.03351	-1.2864	-1.10713	-2.48166	-1.38547
ENSG00000115685.15	3781	PPP1R7	protein_coding	4.01997	4.32676	4.17103	3.99946	4.59693	4.21705
ENSG00000146205.13	5695	ANO7	protein_coding	-4.40183	-4.40183	-4.40183	-2.43756	-4.40183	-4.40183
ENSG00000115677.17	12160	HDLBP	protein_coding	2.43611	2.71815	3.26338	3.19417	3.03572	3.25599
ENSG00000168385.18	7378	SEPT2	protein_coding	3.73995	4.00352	3.64181	3.64861	4.24597	3.69857
ENSG00000006607.14	14371	FARP2	protein_coding	-0.238	-0.178617	0.21804	-0.260437	-0.0988049	-1.11446
ENSG00000115694.15	7588	STK25	protein_coding	0.278925	1.72736	2.26959	1.82329	1.61745	2.19134
ENSG00000176946.12	2856	THAP4	protein_coding	0.185742	1.74761	1.5722	1.7568	2.14111	1.68523
ENSG00000168397.17	6638	ATG4B	protein_coding	2.75965	2.57759	3.17342	2.62421	2.4886	2.58218
ENSG00000168393.13	2399	DTYMK	protein_coding	3.32862	3.19821	2.67728	3.52598	3.67677	3.10543
ENSG00000168395.15	10259	ING5	protein_coding	1.04189	0.307653	0.216353	0.483458	1.18235	0.342227
ENSG00000180902.18	5256	D2HGDH	protein_coding	2.94539	2.91437	0.292368	2.07603	1.1638	1.44186
ENSG00000072756.17	5802	TRNT1	protein_coding	1.23691	0.160211	0.149783	0.734249	0.238409	-0.504371
ENSG00000113851.14	8068	CRBN	protein_coding	2.03387	1.44844	0.562961	0.475217	0.900776	-0.0283439
ENSG00000144455.14	6944	SUMF1	protein_coding	-0.157129	2.17415	2.57527	2.74027	2.68488	2.73153
ENSG00000175928.5	4264	LRRN1	protein_coding	-3.98434	-3.98434	-3.98434	-1.21789	-3.98434	-1.46646
ENSG00000170364.12	3567	SETMAR	protein_coding	-1.02003	0.610956	0.29654	1.03441	0.755693	0.588552
ENSG00000150995.19	32454	ITPR1	protein_coding	-0.429273	-0.201035	-0.380005	-0.041027	-0.120297	-0.264629
ENSG00000134107.4	3837	BHLHE40	protein_coding	2.46073	1.72649	3.08135	3.07464	2.91978	2.51424
ENSG00000134108.13	3551	ARL8B	protein_coding	5.42159	5.40484	6.49808	6.34168	5.55646	6.12959
ENSG00000134109.11	6737	EDEM1	protein_coding	2.58725	2.73343	2.54542	3.0086	2.29862	2.25282
ENSG00000070950.10	6984	RAD18	protein_coding	-4.69619	-0.358386	-2.09042	0.579122	-1.35246	0.179814
ENSG00000196220.16	18924	SRGAP3	protein_coding	-3.42746	-3.85801	-4.30907	-6.13428	-4.11609	-6.13428
ENSG00000134077.16	5236	THUMPD3	protein_coding	1.03053	0.308296	0.135471	0.480658	1.26664	-0.356285
ENSG00000168137.16	12378	SETD5	protein_coding	2.23721	1.98341	2.37026	1.80566	1.58964	1.12599
ENSG00000156959.9	5349	LHFPL4	protein_coding	-1.60458	-0.277803	-1.70564	-0.108752	-0.288706	-1.79352
ENSG00000163719.19	6019	MTMR14	protein_coding	2.74983	2.86227	3.81232	3.80158	3.83248	3.46569
ENSG00000144550.13	2316	CPNE9	protein_coding	-3.10377	-0.827495	-0.498002	-3.10377	-3.10377	1.21163
ENSG00000156983.15	5477	BRPF1	protein_coding	0.185252	1.09033	1.27881	2.20706	1.53624	1.5057
ENSG00000114026.21	8733	OGG1	protein_coding	-0.48784	-2.74234	-1.90913	-2.25216	-2.19049	-2.50073
ENSG00000134072.11	2715	CAMK1	protein_coding	0.803304	-1.05681	-0.223604	-3.33309	-0.504966	0.591227
ENSG00000171148.13	4234	TADA3	protein_coding	2.67716	3.36977	3.02786	2.74664	3.54976	2.67367
ENSG00000241553.12	3608	ARPC4	protein_coding	4.65864	4.66306	3.42097	3.41861	4.26376	3.50722
ENSG00000214021.16	10404	TTLL3	protein_coding	-1.67933	-5.2712	-1.49321	-5.2712	-5.2712	-5.2712
ENSG00000156990.14	5348	RPUSD3	protein_coding	2.17205	2.34637	1.3132	2.19614	2.70156	1.75891
ENSG00000187288.10	1926	CIDEC	protein_coding	-2.83774	-2.83774	-1.01254	-0.0712896	-2.83774	0.548356
ENSG00000171135.15	1779	JAGN1	protein_coding	3.66795	4.18575	4.49139	4.07488	4.91558	4.84739
ENSG00000163701.19	4673	IL17RE	protein_coding	-4.11649	-4.11649	-4.11649	-4.11649	-2.0983	-1.5986
ENSG00000163702.20	4540	IL17RC	protein_coding	-1.36801	0.914041	0.503641	0.686431	0.196035	0.240571
ENSG00000163703.17	3778	CRELD1	protein_coding	1.28502	2.40049	2.6825	2.60239	2.40394	3.34832
ENSG00000163704.12	3953	PRRT3	protein_coding	-1.16826	-1.59881	-2.04988	-3.87508	-1.8569	-3.87508
ENSG00000125037.12	4270	EMC3	protein_coding	4.80578	5.51292	4.9484	4.88476	5.39973	5.36542
ENSG00000144554.10	8378	FANCD2	protein_coding	-1.36687	-1.83963	-1.84926	-0.544933	-1.23595	-1.03443
ENSG00000254999.4	1150	BRK1	protein_coding	8.08869	8.67631	7.84702	8.02586	8.61429	8.32327
ENSG00000134086.7	4213	VHL	protein_coding	2.76158	2.31629	2.25728	1.98594	2.51637	0.655778
ENSG00000134070.5	3431	IRAK2	protein_coding	-0.963944	-0.0231311	1.18619	1.09049	0.0520271	0.644634
ENSG00000157014.11	5572	TATDN2	protein_coding	-1.66351	-1.25122	-1.76456	-1.09138	-0.347632	-1.85245
ENSG00000157020.18	5380	SEC13	protein_coding	3.85268	4.59175	4.37047	4.15219	4.59619	4.76945
ENSG00000196639.6	5546	HRH1	protein_coding	-0.771709	-1.24447	-0.881468	-1.08463	-0.640791	-1.8457
ENSG00000197548.12	8833	ATG7	protein_coding	3.56494	3.73116	4.89826	4.55381	3.90797	4.2084
ENSG00000144560.15	7228	VGLL4	protein_coding	2.48576	2.20865	1.4286	1.89341	2.12375	0.532973
ENSG00000144559.10	5925	TAMM41	protein_coding	0.381214	1.31767	1.23792	1.27546	0.774053	-0.143552
ENSG00000157152.17	6329	SYN2	protein_coding	-4.55411	-4.55411	-2.72891	-4.55411	-2.53593	-2.03623
ENSG00000132170.21	4545	PPARG	protein_coding	2.5749	3.0466	4.03057	3.92578	2.67548	3.78556
ENSG00000154743.17	5667	TSEN2	protein_coding	-1.6879	-2.11845	-1.78895	-2.43045	-1.5666	-1.87683
ENSG00000225526.4	1829	MKRN2OS	protein_coding	-2.76319	-0.486915	1.0148	-2.76319	-2.76319	-0.245305
ENSG00000075975.16	2775	MKRN2	protein_coding	0.771768	-1.08835	0.868425	1.39664	0.658075	0.950775
ENSG00000132155.11	7847	RAF1	protein_coding	1.52688	0.28946	0.967569	0.870135	0.940846	-0.939962
[truncated: 9,589 more rows]

## Sheet: Fig 1a,c_2
gene_id	length	gene_name	gene_type	logFC	logCPM	F	PValue	FDR
ENSG00000118785.14	2321	SPP1	protein_coding	2.21855	6.27634	61.2923	5.12973e-15	5.94433e-11
ENSG00000166340.17	6502	TPP1	protein_coding	-1.1491	8.48944	26.4586	2.7144e-07	0.00107228
ENSG00000088827.12	7886	SIGLEC1	protein_coding	-1.35939	7.71192	26.4152	2.77601e-07	0.00107228
ENSG00000128340.15	2523	RAC2	protein_coding	1.37654	5.9325	25.0275	5.6932e-07	0.00152676
ENSG00000242574.9	4613	HLA-DMB	protein_coding	-1.10936	8.22808	24.7459	6.58766e-07	0.00152676
ENSG00000102575.12	2919	ACP5	protein_coding	-0.92232	11.3628	20.5403	5.86794e-06	0.0102404
ENSG00000132965.9	1715	ALOX5AP	protein_coding	1.24171	5.85581	20.4392	6.18592e-06	0.0102404
ENSG00000119922.10	4074	IFIT2	protein_coding	-1.18415	7.25489	19.9191	8.11679e-06	0.0117572
ENSG00000163735.7	2436	CXCL5	protein_coding	1.20034	6.89477	19.5303	9.94671e-06	0.0128069
ENSG00000167995.16	8688	BEST1	protein_coding	-1.11335	6.37569	17.2908	3.21891e-05	0.0366293
ENSG00000137959.16	10240	IFI44L	protein_coding	-1.3538	6.36931	17.0361	3.68038e-05	0.0366293
ENSG00000048828.17	7246	FAM120A	protein_coding	1.04476	6.70483	16.9788	3.79316e-05	0.0366293
ENSG00000157601.14	8616	MX1	protein_coding	-1.10428	7.3099	16.1595	5.84095e-05	0.0520654
ENSG00000182179.13	4550	UBA7	protein_coding	-1.64887	3.96944	14.6989	0.000126456	0.104669
ENSG00000213699.9	3902	SLC35F6	protein_coding	-0.857791	7.76341	14.3571	0.000151588	0.116134
ENSG00000185745.10	4614	IFIT1	protein_coding	-1.07993	7.26076	14.2513	0.00016035	0.116134
ENSG00000172123.12	3560	SLFN12	protein_coding	-1.55898	3.9963	14.0715	0.000176419	0.120256
ENSG00000115590.14	2957	IL1R2	protein_coding	1.5543	3.9901	13.8943	0.000193843	0.123366
ENSG00000205730.6	7440	ITPRIPL2	protein_coding	-1.10882	5.27347	13.7056	0.000214309	0.123366
ENSG00000186166.9	5111	CCDC84	protein_coding	-2.32169	3.17091	13.5853	0.000228482	0.123366
ENSG00000142327.13	7970	RNPEPL1	protein_coding	-0.866267	7.23528	13.5425	0.000233753	0.123366
ENSG00000113269.14	12817	RNF130	protein_coding	0.862611	8.74389	13.4939	0.000239876	0.123366
ENSG00000137965.11	2038	IFI44	protein_coding	-1.07508	6.66709	13.4553	0.000244858	0.123366
ENSG00000144959.10	4808	NCEH1	protein_coding	0.815262	8.36411	13.0091	0.000310624	0.14998
ENSG00000149639.15	14975	SOGA1	protein_coding	-1.0466	5.34517	12.7647	0.000353945	0.163678
ENSG00000134321.12	4722	RSAD2	protein_coding	-1.0528	6.47413	12.5938	0.000387796	0.163678
ENSG00000177409.12	7150	SAMD9L	protein_coding	-0.951319	6.92443	12.5733	0.000392074	0.163678
ENSG00000151790.9	5264	TDO2	protein_coding	-1.02974	5.41602	12.557	0.000395495	0.163678
ENSG00000125740.14	5553	FOSB	protein_coding	1.02385	5.57423	12.2985	0.000454171	0.16713
ENSG00000184979.9	2129	USP18	protein_coding	-1.43522	4.5797	12.2153	0.000474889	0.16713
ENSG00000169896.18	5688	ITGAM	protein_coding	1.27385	4.50409	12.2128	0.000475505	0.16713
ENSG00000184076.13	975	UQCR10	protein_coding	1.3126	4.29768	12.2003	0.000478708	0.16713
ENSG00000165943.5	2529	MOAP1	protein_coding	-0.899415	6.17552	12.165	0.000487844	0.16713
ENSG00000156531.16	8016	PHF6	protein_coding	1.20341	4.58198	12.1554	0.000490371	0.16713
ENSG00000144320.14	9081	LNPK	protein_coding	0.999329	5.41866	12.0037	0.000531917	0.174429
ENSG00000175155.9	8701	YPEL2	protein_coding	-2.28722	3.04431	11.969	0.000541892	0.174429
ENSG00000095139.14	4177	ARCN1	protein_coding	0.869336	6.74473	11.9166	0.000557366	0.174561
ENSG00000138821.13	6480	SLC39A8	protein_coding	0.944393	5.7063	11.6608	0.000639405	0.194985
ENSG00000143546.10	891	S100A8	protein_coding	0.741572	9.89293	11.5532	0.000677475	0.201297
ENSG00000226742.4	2035	HSBP1L1	protein_coding	-1.87489	3.32301	11.4403	0.000719886	0.207296
ENSG00000100985.7	2336	MMP9	protein_coding	1.02865	5.47723	11.4056	0.000733441	0.207296
ENSG00000169245.6	1175	CXCL10	protein_coding	-1.15452	5.76761	11.2183	0.000811228	0.223822
ENSG00000159216.18	15574	RUNX1	protein_coding	-0.901412	5.90087	11.0786	0.000874663	0.233425
ENSG00000141574.7	2961	SECTM1	protein_coding	-1.00879	5.14077	10.9706	0.000927097	0.233425
ENSG00000116786.13	4134	PLEKHM2	protein_coding	-1.00211	5.15599	10.9376	0.000943778	0.233425
ENSG00000072694.20	6651	FCGR2B	protein_coding	-1.85666	3.28522	10.8902	0.000968216	0.233425
ENSG00000197451.12	2118	HNRNPAB	protein_coding	-1.34351	4.06317	10.8682	0.000979751	0.233425
ENSG00000140553.17	7498	UNC45A	protein_coding	-1.08476	4.78855	10.8261	0.00100226	0.233425
ENSG00000197746.14	3189	PSAP	protein_coding	-0.599651	14.189	10.8177	0.00100683	0.233425
ENSG00000133106.14	4924	EPSTI1	protein_coding	-0.869148	6.5823	10.8171	0.00100719	0.233425
ENSG00000170242.17	11158	USP47	protein_coding	0.932314	5.67902	10.7576	0.00104005	0.23573
ENSG00000070950.10	6984	RAD18	protein_coding	2.40767	2.87163	10.7182	0.0010624	0.23573
ENSG00000205765.9	5577	C5orf51	protein_coding	-0.804254	6.66025	10.685	0.00108165	0.23573
ENSG00000165092.13	2840	ALDH1A1	protein_coding	-0.771419	7.76185	10.6564	0.0010985	0.23573
ENSG00000108688.11	863	CCL7	protein_coding	0.731696	9.393	10.5495	0.00116384	0.24521
ENSG00000223865.11	5222	HLA-DPB1	protein_coding	-0.694494	9.3307	10.4795	0.00120876	0.2475
ENSG00000213639.10	5760	PPP1CB	protein_coding	0.880141	5.75975	10.4663	0.00121742	0.2475
ENSG00000183486.13	12994	MX2	protein_coding	-0.787282	7.6162	10.42	0.00124832	0.247954
ENSG00000171865.10	5945	RNASEH1	protein_coding	-1.02809	4.90268	10.3992	0.00126245	0.247954
ENSG00000185291.11_PAR_Y	1710	IL3RA	protein_coding	1.10714	4.55731	10.2629	0.00135914	0.260554
ENSG00000122254.7	2620	HS3ST2	protein_coding	-0.998996	5.3066	10.2461	0.00137157	0.260554
ENSG00000119669.5	4166	IRF2BPL	protein_coding	-1.35075	3.89678	10.1403	0.00145255	0.271487
ENSG00000197063.11	5241	MAFG	protein_coding	-0.933244	5.37153	10.1056	0.00148017	0.272258
ENSG00000179218.13	2714	CALR	protein_coding	-0.692323	8.47874	10.0164	0.0015535	0.280394
ENSG00000109743.11	2865	BST1	protein_coding	-0.854819	5.922	9.99369	0.0015728	0.280394
ENSG00000119917.14	2537	IFIT3	protein_coding	-0.79764	7.72964	9.82963	0.00171937	0.30188
ENSG00000142494.13	5719	SLC47A1	protein_coding	-0.844317	5.94668	9.74436	0.00180094	0.309413
ENSG00000120457.12	6237	KCNJ5	protein_coding	-1.08992	4.82825	9.72938	0.00181568	0.309413
ENSG00000198417.7	1852	MT1F	protein_coding	1.41736	3.77069	9.64903	0.0018968	0.318553
ENSG00000048028.11	5719	USP28	protein_coding	1.34947	3.81572	9.61905	0.00192801	0.319168
ENSG00000113595.15	4654	TRIM23	protein_coding	1.56687	3.45656	9.58829	0.00196056	0.319986
ENSG00000117640.18	5797	MTFR1L	protein_coding	-1.08501	4.53603	9.55633	0.00199497	0.32108
ENSG00000141551.14	11024	CSNK1D	protein_coding	-0.821069	5.98692	9.45603	0.00210701	0.334466
ENSG00000105618.14	2673	PRPF31	protein_coding	-0.803602	6.21602	9.39359	0.00217996	0.34137
ENSG00000101916.11	4353	TLR8	protein_coding	0.847089	5.81729	9.35108	0.00223108	0.344716
ENSG00000173599.14	7355	PC	protein_coding	1.10058	4.55272	9.24715	0.00236125	0.353645
ENSG00000126709.15	842	IFI6	protein_coding	-0.679216	8.82912	9.24374	0.00236566	0.353645
ENSG00000124574.15	8087	ABCC10	protein_coding	-2.05541	2.97842	9.23234	0.00238042	0.353645
ENSG00000114374.13	18224	USP9Y	protein_coding	-1.91654	3.08831	9.12271	0.0025273	0.370714
ENSG00000169926.11	9429	KLF13	protein_coding	-1.07082	4.51313	9.09813	0.00256148	0.371031
ENSG00000116717.13	1925	GADD45A	protein_coding	-1.95134	3.1709	9.04099	0.00264275	0.378076
ENSG00000100221.10	4326	JOSD1	protein_coding	-1.13482	4.2159	8.96647	0.0027527	0.389004
ENSG00000137563.12	2765	GGH	protein_coding	1.50431	3.44907	8.92105	0.00282197	0.393988
ENSG00000072274.13	7794	TFRC	protein_coding	0.664139	8.44638	8.8206	0.00298154	0.408743
ENSG00000142089.16	1151	IFITM3	protein_coding	-0.66487	9.4809	8.81043	0.0029982	0.408743
ENSG00000108700.5	862	CCL8	protein_coding	-0.88087	7.70996	8.69148	0.0032002	0.429893
ENSG00000011304.20	6883	PTBP1	protein_coding	-0.687896	7.30928	8.67597	0.00322754	0.429893
ENSG00000055332.18	10753	EIF2AK2	protein_coding	-0.768271	6.50175	8.60022	0.00336451	0.443045
ENSG00000008394.13	7441	MGST1	protein_coding	0.670476	7.62811	8.57804	0.00340572	0.443432
ENSG00000184988.8	3577	TMEM106A	protein_coding	-0.849173	5.38779	8.3395	0.00388282	0.499935
ENSG00000075142.13	4237	SRI	protein_coding	-0.898028	4.97261	8.30902	0.00394849	0.502803
ENSG00000160932.11	2638	LY6E	protein_coding	-0.681834	7.77376	8.21861	0.00415002	0.50956
ENSG00000198355.5	2198	PIM3	protein_coding	-0.639847	8.28058	8.20104	0.00419039	0.50956
ENSG00000197081.14	17843	IGF2R	protein_coding	-0.603533	9.91691	8.19968	0.00419354	0.50956
ENSG00000175581.13	4386	MRPL48	protein_coding	0.979175	4.56586	8.18769	0.00422134	0.50956
ENSG00000174749.6	8844	FAM241A	protein_coding	1.58721	3.25491	8.18765	0.00422141	0.50956
ENSG00000130830.15	5396	MPP1	protein_coding	-0.602883	9.69571	8.13259	0.00435151	0.513303
ENSG00000110048.12	5122	OSBP	protein_coding	-1.02096	4.45739	8.1261	0.0043671	0.513303
ENSG00000072121.16	15704	ZFYVE26	protein_coding	-0.741339	6.18549	8.11855	0.00438531	0.513303
ENSG00000183605.16	1868	SFXN4	protein_coding	0.992765	4.5112	8.08329	0.00447144	0.518151
ENSG00000127334.10	9494	DYRK2	protein_coding	-1.10363	4.12226	8.06401	0.00451923	0.518504
ENSG00000163736.4	1307	PPBP	protein_coding	0.606565	9.49714	8.03396	0.0045948	0.522005
ENSG00000099860.9	2138	GADD45B	protein_coding	-0.687224	6.66871	7.9866	0.00471652	0.523194
ENSG00000101347.9	11261	SAMHD1	protein_coding	-0.608488	9.09981	7.9855	0.00471939	0.523194
ENSG00000146592.17	11681	CREB5	protein_coding	1.18673	3.93813	7.97733	0.00474071	0.523194
ENSG00000025708.14	3600	TYMP	protein_coding	-1.0603	4.28656	7.93786	0.00484519	0.524689
ENSG00000187792.5	6940	ZNF70	protein_coding	-1.45634	3.40304	7.91564	0.00490504	0.524689
ENSG00000224470.8	8552	ATXN1L	protein_coding	-1.0262	4.38541	7.90808	0.00492558	0.524689
ENSG00000167077.13	7038	MEI1	protein_coding	1.05926	4.21138	7.89276	0.00496747	0.524689
ENSG00000179163.11	2047	FUCA1	protein_coding	-0.65303	10.0327	7.87992	0.00500285	0.524689
ENSG00000090104.12	4074	RGS1	protein_coding	0.725571	6.85021	7.86567	0.0050424	0.524689
ENSG00000174600.14	5666	CMKLR1	protein_coding	-0.69368	6.56056	7.85029	0.00508548	0.524689
ENSG00000273841.5	2455	TAF9	protein_coding	0.996308	4.44528	7.83929	0.00511649	0.524689
ENSG00000204469.12	9115	PRRC2A	protein_coding	-0.884837	4.89434	7.78342	0.0052771	0.536412
ENSG00000105825.14	2444	TFPI2	protein_coding	1.40948	3.60546	7.71364	0.00548492	0.552689
ENSG00000142784.16	5911	WDTC1	protein_coding	-0.750173	5.75785	7.61476	0.00579378	0.578778
ENSG00000105808.17	8077	RASA4	protein_coding	-1.45098	3.45642	7.49421	0.00619448	0.599726
ENSG00000157045.9	3539	NTAN1	protein_coding	-0.867171	4.93042	7.49417	0.00619462	0.599726
ENSG00000132356.11	6563	PRKAA1	protein_coding	0.830477	5.17883	7.48435	0.00622849	0.599726
ENSG00000197614.11	3889	MFAP5	protein_coding	-1.21605	3.89546	7.47802	0.00625043	0.599726
ENSG00000089094.19	13632	KDM2B	protein_coding	0.95215	4.491	7.47202	0.00627129	0.599726
ENSG00000073737.16	3750	DHRS9	protein_coding	-0.612728	8.20052	7.45979	0.00631399	0.599726
ENSG00000122122.10	2741	SASH3	protein_coding	-1.40215	3.43592	7.41324	0.00647939	0.610433
ENSG00000129103.18	4101	SUMF2	protein_coding	-1.37073	3.49562	7.39728	0.00653712	0.610519
ENSG00000104866.11	7701	PPP1R37	protein_coding	-1.55317	3.20498	7.37948	0.00660212	0.610519
ENSG00000196968.11	4925	FUT11	protein_coding	-1.19521	3.77972	7.35677	0.00668599	0.610519
ENSG00000164332.8	2463	UBLCP1	protein_coding	0.744108	5.90402	7.35541	0.00669105	0.610519
ENSG00000157426.14	4654	AASDH	protein_coding	0.934305	4.54738	7.32648	0.00679959	0.615575
ENSG00000184060.11	3750	ADAP2	protein_coding	-0.688747	6.30112	7.25474	0.00707649	0.635364
ENSG00000265241.6	5585	RBM8A	protein_coding	-0.847759	4.97993	7.24176	0.00712784	0.635364
ENSG00000147168.12	2760	IL2RG	protein_coding	3.31809	2.43572	7.20029	0.00729436	0.645224
ENSG00000198959.12	7948	TGM2	protein_coding	1.54243	3.25	7.17623	0.00739278	0.645224
ENSG00000120896.13	6097	SORBS3	protein_coding	-1.0006	4.26212	7.17248	0.00740824	0.645224
ENSG00000077232.18	21873	DNAJC10	protein_coding	0.711473	5.90642	7.14125	0.00753833	0.645224
ENSG00000151576.10	8054	QTRT2	protein_coding	0.892785	4.75909	7.14029	0.00754238	0.645224
ENSG00000138119.17	8490	MYOF	protein_coding	0.854546	4.89702	7.12421	0.0076103	0.645224
ENSG00000213462.5	5027	ERV3-1	protein_coding	-1.87353	2.8963	7.10685	0.00768433	0.645224
ENSG00000172081.14	4145	MOB3A	protein_coding	-0.607559	7.58957	7.09857	0.00771987	0.645224
ENSG00000134830.5	6802	C5AR2	protein_coding	-0.9267	4.4986	7.09265	0.00774543	0.645224
ENSG00000134014.17	5161	ELP3	protein_coding	0.823545	5.04117	7.05861	0.00789392	0.645224
ENSG00000117000.9	6232	RLF	protein_coding	1.01963	4.16966	7.05686	0.00790164	0.645224
ENSG00000185215.9	5033	TNFAIP2	protein_coding	-0.587669	8.20884	7.05573	0.00790662	0.645224
ENSG00000184678.10	2194	HIST2H2BE	protein_coding	-0.780478	5.24549	7.03544	0.00799666	0.648009
ENSG00000177479.19	8017	ARIH2	protein_coding	-0.921926	4.50657	7.00735	0.00812308	0.652818
ENSG00000113369.9	4985	ARRDC3	protein_coding	0.731737	5.82948	6.98818	0.00821049	0.652818
ENSG00000179051.14	4079	RCC2	protein_coding	-1.20276	3.66723	6.98502	0.00822501	0.652818
ENSG00000078142.13	15170	PIK3C3	protein_coding	0.752625	5.58723	6.95902	0.00834533	0.653887
ENSG00000166503.9	16058	HDGFL3	protein_coding	-1.36663	3.42758	6.95773	0.00835134	0.653887
ENSG00000171421.13	1395	MRPL36	protein_coding	0.697776	5.99813	6.93931	0.00843779	0.656222
ENSG00000215193.12	20045	PEX26	protein_coding	-0.937254	4.44861	6.92016	0.00852859	0.658289
ENSG00000101307.15	6091	SIRPB1	protein_coding	-1.04502	4.05379	6.9057	0.00859779	0.658289
ENSG00000182022.18	6543	CHST15	protein_coding	1.03412	4.14232	6.89802	0.00863479	0.658289
ENSG00000134755.16	12505	DSC2	protein_coding	0.853888	5.0089	6.87326	0.00875522	0.660648
ENSG00000139083.10	7075	ETV6	protein_coding	-0.67531	6.15749	6.86826	0.00877975	0.660648
ENSG00000124731.13	5891	TREM1	protein_coding	0.879669	4.67749	6.82312	0.00900432	0.673174
ENSG00000102858.13	10185	MGRN1	protein_coding	-0.827876	4.92623	6.81062	0.00906755	0.673556
ENSG00000058804.12	4720	NDC1	protein_coding	0.974443	4.30441	6.78643	0.0091912	0.678392
ENSG00000146409.12	2844	SLC18B1	protein_coding	-1.15674	3.80079	6.77098	0.00927108	0.679957
ENSG00000137713.15	6720	PPP2R1B	protein_coding	0.95515	4.27314	6.70504	0.0096201	0.697802
ENSG00000124784.9	2940	RIOK1	protein_coding	0.765993	5.24129	6.70231	0.00963482	0.697802
ENSG00000177485.7	5313	ZBTB33	protein_coding	0.861183	4.82481	6.67311	0.00979388	0.704916
ENSG00000162521.19	9470	RBBP4	protein_coding	-0.787936	5.07019	6.65634	0.00988645	0.707187
ENSG00000112658.8	4231	SRF	protein_coding	-0.851632	4.73632	6.62884	0.0100402	0.713778
ENSG00000019991.18	9753	HGF	protein_coding	-0.848004	4.85074	6.60073	0.0101999	0.718475
ENSG00000184584.13	4798	TMEM173	protein_coding	1.53307	3.12234	6.59543	0.0102303	0.718475
ENSG00000114030.13	8498	KPNA1	protein_coding	-0.722964	5.55772	6.57013	0.0103767	0.724368
ENSG00000108423.15	3333	TUBD1	protein_coding	-1.02461	4.00352	6.54285	0.0105369	0.73115
ENSG00000198502.6	1250	HLA-DRB5	protein_coding	-0.638948	7.75433	6.51887	0.0106799	0.736659
ENSG00000064666.15	3640	CNN2	protein_coding	-0.950573	4.26546	6.50597	0.0107576	0.73763
ENSG00000186376.15	6838	ZNF75D	protein_coding	1.10706	3.78289	6.47186	0.010966	0.747496
ENSG00000198142.5	4627	SOWAHC	protein_coding	-1.1857	3.61225	6.449	0.011108	0.749413
ENSG00000083814.13	3532	ZNF671	protein_coding	1.33397	3.3415	6.44263	0.0111478	0.749413
ENSG00000186480.13	3650	INSIG1	protein_coding	-0.590751	7.14716	6.43621	0.0111882	0.749413
ENSG00000188042.8	4041	ARL4C	protein_coding	-0.612671	6.70544	6.40336	0.011397	0.759017
ENSG00000198198.16	26354	SZT2	protein_coding	-0.944273	4.29937	6.38079	0.0115428	0.760659
ENSG00000136942.15	1535	RPL35	protein_coding	0.562014	8.16473	6.37923	0.011553	0.760659
ENSG00000059804.16	6071	SLC2A3	protein_coding	0.759018	5.66523	6.35998	0.0116789	0.764607
ENSG00000204842.16	16504	ATXN2	protein_coding	-0.819099	4.85159	6.31455	0.0119819	0.780032
ENSG00000177119.16	8235	ANO6	protein_coding	0.727338	5.36211	6.29347	0.0121251	0.784948
ENSG00000184900.15	2732	SUMO3	protein_coding	0.57893	7.75297	6.2771	0.0122376	0.787829
ENSG00000168685.15	6020	IL7R	protein_coding	0.843337	4.64112	6.25312	0.0124043	0.788823
ENSG00000163961.4	5347	RNF168	protein_coding	-0.712872	5.43536	6.24842	0.0124373	0.788823
ENSG00000163220.11	573	S100A9	protein_coding	0.534491	9.75942	6.23198	0.0125532	0.788823
ENSG00000133961.20	9546	NUMB	protein_coding	-0.633669	6.27742	6.2232	0.0126156	0.788823
ENSG00000070444.15	8701	MNT	protein_coding	-1.01576	3.96909	6.22224	0.0126224	0.788823
ENSG00000091127.14	4433	PUS7	protein_coding	0.931973	4.38904	6.21153	0.012699	0.788823
ENSG00000196305.17	7401	IARS	protein_coding	0.851314	4.61648	6.20728	0.0127295	0.788823
ENSG00000136840.19	2633	ST6GALNAC4	protein_coding	1.1559	3.61713	6.19346	0.0128293	0.790774
ENSG00000104974.11	3587	LILRA1	protein_coding	1.08824	3.90393	6.17115	0.012992	0.796032
ENSG00000222009.8	3520	BTBD19	protein_coding	-0.657984	5.93494	6.16301	0.013052	0.796032
ENSG00000101596.15	12435	SMCHD1	protein_coding	-0.671839	5.94254	6.13506	0.0132598	0.800173
ENSG00000111335.12	6264	OAS2	protein_coding	-0.643085	6.32904	6.13203	0.0132825	0.800173
ENSG00000198673.10	9255	TAFA2	protein_coding	1.59288	2.99019	6.12612	0.013327	0.800173
ENSG00000103512.15	5776	NOMO1	protein_coding	0.855306	4.63486	6.10188	0.013511	0.807038
ENSG00000100201.21	9997	DDX17	protein_coding	-0.606839	6.64843	6.07376	0.0137276	0.815774
ENSG00000169925.16	6876	BRD3	protein_coding	-0.802713	4.76567	5.98734	0.0144163	0.848652
ENSG00000176340.4	494	COX8A	protein_coding	0.828682	4.61083	5.98325	0.0144497	0.848652
ENSG00000198743.7	11566	SLC5A3	protein_coding	-0.954452	4.10806	5.97705	0.0145006	0.848652
ENSG00000184178.16	3176	SCFD2	protein_coding	1.07101	3.75614	5.95936	0.0146468	0.852495
ENSG00000147316.13	9775	MCPH1	protein_coding	-0.928521	4.18818	5.94575	0.0147603	0.852495
ENSG00000163328.13	7769	GPR155	protein_coding	-1.63704	2.92741	5.91126	0.015052	0.852495
ENSG00000116260.17	9276	QSOX1	protein_coding	0.661098	5.75876	5.9038	0.0151158	0.852495
ENSG00000163840.10	5768	DTX3L	protein_coding	-0.579483	7.44782	5.89782	0.0151672	0.852495
ENSG00000013288.8	8898	MAN2B2	protein_coding	0.71897	5.37429	5.89488	0.0151925	0.852495
ENSG00000187608.10	867	ISG15	protein_coding	-0.562648	9.21599	5.88074	0.015315	0.852495
ENSG00000010322.16	9062	NISCH	protein_coding	-0.631566	6.11938	5.87682	0.0153491	0.852495
ENSG00000164609.10	4769	SLU7	protein_coding	-0.551697	7.64396	5.87614	0.0153551	0.852495
ENSG00000078061.13	3535	ARAF	protein_coding	0.829358	4.5707	5.86657	0.0154387	0.852495
ENSG00000100403.12	10522	ZC3H7B	protein_coding	-0.748816	4.97905	5.86171	0.0154814	0.852495
ENSG00000100836.10	3876	PABPN1	protein_coding	-1.10006	3.66815	5.84277	0.0156489	0.852495
ENSG00000197601.13	7503	FAR1	protein_coding	0.616337	6.37129	5.82416	0.0158152	0.852495
ENSG00000120063.10	6431	GNA13	protein_coding	0.639055	6.12946	5.81639	0.0158852	0.852495
ENSG00000036257.13	11505	CUL3	protein_coding	-0.886676	4.35394	5.81167	0.0159279	0.852495
ENSG00000160072.19	7682	ATAD3B	protein_coding	-3.18956	2.26351	5.80788	0.0159623	0.852495
ENSG00000163659.13	4800	TIPARP	protein_coding	-0.836061	4.53662	5.79915	0.0160417	0.852495
ENSG00000169359.16	10040	SLC33A1	protein_coding	-1.08275	3.68233	5.79891	0.0160439	0.852495
ENSG00000028839.10	5039	TBPL1	protein_coding	0.837356	4.47376	5.79317	0.0160963	0.852495
ENSG00000172432.19	4726	GTPBP2	protein_coding	-0.955567	4.02876	5.79214	0.0161057	0.852495
ENSG00000134779.15	10569	TPGS2	protein_coding	-0.798598	4.72112	5.78591	0.0161629	0.852495
ENSG00000030066.13	8576	NUP160	protein_coding	0.788283	4.76607	5.76747	0.0163333	0.852495
ENSG00000111911.7	3325	HINT3	protein_coding	-0.795015	4.67271	5.76458	0.0163602	0.852495
ENSG00000236383.8	3282	CCDC200	protein_coding	-0.846051	4.5296	5.7643	0.0163629	0.852495
ENSG00000145715.14	5232	RASA1	protein_coding	-0.942197	4.10396	5.75377	0.0164611	0.852495
ENSG00000213614.9	12611	HEXA	protein_coding	-0.663098	5.62663	5.75186	0.016479	0.852495
ENSG00000132718.9	5182	SYT11	protein_coding	0.891385	4.25783	5.73607	0.0166278	0.85637
ENSG00000286219.1	5343	AC242843.1	protein_coding	-0.695158	5.29962	5.72315	0.0167506	0.858875
ENSG00000055732.13	6624	MCOLN3	protein_coding	-1.91064	2.77447	5.69064	0.0170636	0.871069
ENSG00000185482.8	2091	STAC3	protein_coding	-1.56667	2.95772	5.67389	0.0172272	0.875567
ENSG00000149131.15	3603	SERPING1	protein_coding	-0.923426	4.11563	5.64779	0.0174855	0.877392
ENSG00000132155.11	7847	RAF1	protein_coding	-0.920228	4.11114	5.64108	0.0175525	0.877392
ENSG00000204267.15	6380	TAP2	protein_coding	-1.23355	3.42302	5.61945	0.0177704	0.877392
ENSG00000197782.14	7972	ZNF780A	protein_coding	2.18541	2.53004	5.60365	0.0179313	0.877392
ENSG00000100815.12	10372	TRIP11	protein_coding	0.606084	6.17416	5.59439	0.0180263	0.877392
ENSG00000163710.9	3533	PCOLCE2	protein_coding	1.09047	3.61421	5.58882	0.0180837	0.877392
ENSG00000173930.9	5069	SLCO4C1	protein_coding	1.90468	2.704	5.57973	0.0181777	0.877392
ENSG00000100600.15	3876	LGMN	protein_coding	-0.472729	11.7831	5.57535	0.0182232	0.877392
ENSG00000114861.20	36714	FOXP1	protein_coding	-0.716688	5.05239	5.56739	0.0183063	0.877392
ENSG00000140367.11	3852	UBE2Q2	protein_coding	0.772824	4.73872	5.56735	0.0183067	0.877392
ENSG00000173786.17	7413	CNP	protein_coding	-0.524245	8.51982	5.56487	0.0183326	0.877392
ENSG00000039523.20	6729	RIPOR1	protein_coding	-0.886357	4.2036	5.5555	0.0184309	0.877392
ENSG00000149115.14	7149	TNKS1BP1	protein_coding	4.80419	1.90643	5.55402	0.0184466	0.877392
ENSG00000188010.14	1364	MORN2	protein_coding	0.832884	4.43745	5.55022	0.0184866	0.877392
ENSG00000177853.14	10891	ZNF518A	protein_coding	-0.872428	4.25746	5.54766	0.0185137	0.877392
ENSG00000114166.8	5211	KAT2B	protein_coding	1.37344	3.13078	5.54748	0.0185156	0.877392
ENSG00000205352.11	2824	PRR13	protein_coding	-0.731098	5.0185	5.52724	0.0187309	0.877392
ENSG00000258227.7	4129	CLEC5A	protein_coding	0.778637	4.74319	5.52601	0.0187441	0.877392
ENSG00000185158.12	6281	LRRC37B	protein_coding	2.07054	2.60373	5.52307	0.0187756	0.877392
ENSG00000020577.13	12170	SAMD4A	protein_coding	-1.75781	2.82018	5.51205	0.0188943	0.877392
ENSG00000099949.21	8673	LZTR1	protein_coding	-0.851567	4.36761	5.50875	0.0189299	0.877392
ENSG00000205726.15	21748	ITSN1	protein_coding	-0.735115	4.99276	5.50788	0.0189394	0.877392
ENSG00000148180.19	11018	GSN	protein_coding	0.601931	6.16987	5.50009	0.0190239	0.877392
ENSG00000114554.11	10944	PLXNA1	protein_coding	1.20408	3.42621	5.49473	0.0190822	0.877392
ENSG00000104679.11	2630	R3HCC1	protein_coding	-0.782599	4.66047	5.48798	0.019156	0.877392
ENSG00000125812.16	5462	GZF1	protein_coding	1.09374	3.59352	5.46906	0.0193645	0.883447
ENSG00000125538.11	3096	IL1B	protein_coding	0.718736	5.42767	5.45719	0.0194965	0.88598
ENSG00000167315.18	4920	ACAA2	protein_coding	-0.5673	6.62684	5.43166	0.0197834	0.89551
ENSG00000171813.14	2647	PWWP2B	protein_coding	-2.65252	2.33103	5.41674	0.0199531	0.899026
ENSG00000140265.12	6634	ZSCAN29	protein_coding	-1.2662	3.26648	5.41122	0.0200163	0.899026
ENSG00000170185.9	7787	USP38	protein_coding	0.990347	3.83568	5.3844	0.0203262	0.909423
ENSG00000173890.17	4381	GPR160	protein_coding	-1.28336	3.2584	5.3696	0.0204994	0.913641
ENSG00000110077.14	5791	MS4A6A	protein_coding	-0.517316	7.83904	5.34591	0.0207797	0.922586
ENSG00000180901.11	5279	KCTD2	protein_coding	1.51569	2.95116	5.31671	0.0211306	0.93037
ENSG00000049883.15	12115	PTCD2	protein_coding	-1.9795	2.63741	5.31406	0.0211628	0.93037
ENSG00000068366.19	6415	ACSL4	protein_coding	0.595197	6.1525	5.30674	0.0212518	0.93037
ENSG00000010327.10	10588	STAB1	protein_coding	-0.85249	4.42034	5.29573	0.0213866	0.93037
ENSG00000111252.10	5682	SH2B3	protein_coding	-0.692237	5.19682	5.29185	0.0214342	0.93037
ENSG00000130203.10	2154	APOE	protein_coding	-0.779018	4.86892	5.28726	0.0214908	0.93037
ENSG00000106268.15	2093	NUDT1	protein_coding	-0.665099	5.41155	5.27968	0.0215846	0.93037
ENSG00000068438.15	2872	FTSJ1	protein_coding	0.703789	5.04358	5.26506	0.0217665	0.93037
ENSG00000073969.18	5005	NSF	protein_coding	0.570453	6.68148	5.25728	0.0218641	0.93037
ENSG00000134086.7	4213	VHL	protein_coding	-0.776337	4.59038	5.24555	0.0220119	0.93037
ENSG00000114346.13	5499	ECT2	protein_coding	0.892296	4.09337	5.21799	0.0223634	0.93037
ENSG00000141425.18	8442	RPRD1A	protein_coding	0.90271	4.09959	5.21187	0.0224422	0.93037
ENSG00000077152.11	1652	UBE2T	protein_coding	1.55566	2.88237	5.20438	0.0225391	0.93037
ENSG00000198252.12	4983	STYX	protein_coding	0.665775	5.25567	5.19321	0.0226844	0.93037
ENSG00000124942.14	19466	AHNAK	protein_coding	-0.489052	9.01889	5.1925	0.0226936	0.93037
ENSG00000135679.25	13448	MDM2	protein_coding	-0.570786	6.3694	5.18513	0.02279	0.93037
ENSG00000130592.15	5399	LSP1	protein_coding	-0.683794	5.16757	5.18389	0.0228063	0.93037
ENSG00000153815.16	12715	CMIP	protein_coding	-1.06136	3.58606	5.18293	0.022819	0.93037
ENSG00000078177.14	9811	N4BP2	protein_coding	1.04671	3.60367	5.17769	0.0228879	0.93037
ENSG00000132514.13	2469	CLEC10A	protein_coding	-0.778632	4.58154	5.17562	0.0229151	0.93037
ENSG00000066855.16	4629	MTFR1	protein_coding	-0.808032	4.42378	5.16351	0.0230754	0.93037
ENSG00000183207.14	3531	RUVBL2	protein_coding	0.757307	4.65379	5.15961	0.0231273	0.93037
ENSG00000138185.20	14344	ENTPD1	protein_coding	-1.31257	3.18227	5.14917	0.0232667	0.93037
ENSG00000138646.9	4764	HERC5	protein_coding	-0.685694	5.698	5.14438	0.0233309	0.93037
ENSG00000004766.17	9559	VPS50	protein_coding	0.710362	4.95292	5.13754	0.023423	0.93037
ENSG00000180758.12	5304	GPR157	protein_coding	-0.841585	4.2919	5.13593	0.0234447	0.93037
ENSG00000124151.19	8417	NCOA3	protein_coding	-0.641527	5.53492	5.13576	0.0234469	0.93037
ENSG00000149212.11	10573	SESN3	protein_coding	-1.92403	2.79586	5.13383	0.0234731	0.93037
ENSG00000177697.19	3894	CD151	protein_coding	0.855025	4.18937	5.13302	0.0234841	0.93037
ENSG00000214063.11	5837	TSPAN4	protein_coding	-0.557004	6.5869	5.13134	0.0235067	0.93037
ENSG00000105552.15	4553	BCAT2	protein_coding	-0.877751	4.09407	5.12417	0.023604	0.93037
ENSG00000136280.16	8196	CCM2	protein_coding	-0.754016	4.69513	5.12302	0.0236198	0.93037
ENSG00000204843.12	10439	DCTN1	protein_coding	-1.45259	2.98166	5.12116	0.023645	0.93037
ENSG00000138081.20	7074	FBXO11	protein_coding	-1.01706	3.70134	5.11824	0.0236848	0.93037
ENSG00000159082.17	8070	SYNJ1	protein_coding	0.78718	4.52537	5.1094	0.0238058	0.931965
ENSG00000177706.9	5054	FAM20C	protein_coding	0.771113	4.5575	5.09348	0.0240253	0.934576
ENSG00000189164.15	6436	ZNF527	protein_coding	-2.19307	2.5091	5.09286	0.0240338	0.934576
ENSG00000107020.10	1542	PLGRKT	protein_coding	0.612458	5.70337	5.07302	0.0243104	0.939569
ENSG00000010610.10	4557	CD4	protein_coding	-0.605635	6.12842	5.06968	0.0243573	0.939569
ENSG00000145860.11	4614	RNF145	protein_coding	-0.643964	5.4735	5.06625	0.0244055	0.939569
ENSG00000101343.14	4567	CRNKL1	protein_coding	-0.547507	6.63406	5.05575	0.0245537	0.940747
ENSG00000117594.10	1512	HSD11B1	protein_coding	3.19359	2.15455	5.0526	0.0245984	0.940747
ENSG00000111358.14	3994	GTF2H3	protein_coding	0.874292	4.07694	5.03774	0.0248102	0.945727
ENSG00000104081.14	5447	BMF	protein_coding	-0.72462	4.79063	5.03037	0.024916	0.946278
ENSG00000213995.11	2847	NAXD	protein_coding	-1.73759	2.72713	5.01374	0.0251564	0.946278
ENSG00000136732.16	3609	GYPC	protein_coding	-0.488371	8.6366	5.0069	0.025256	0.946278
ENSG00000162493.16	3707	PDPN	protein_coding	0.680938	5.14984	5.00279	0.0253159	0.946278
ENSG00000099219.14	6528	ERMP1	protein_coding	0.912491	3.92519	5.00216	0.0253252	0.946278
ENSG00000025039.14	5072	RRAGD	protein_coding	-0.605361	5.78424	4.99995	0.0253576	0.946278
ENSG00000166233.15	22878	ARIH1	protein_coding	-0.634048	5.47046	4.9973	0.0253963	0.946278
ENSG00000156697.13	4087	UTP14A	protein_coding	-0.996567	3.69936	4.9897	0.0255081	0.947398
ENSG00000182287.14	5371	AP1S2	protein_coding	-0.492271	8.35145	4.98349	0.0255998	0.947765
ENSG00000150457.9	5613	LATS2	protein_coding	-0.8846	4.01231	4.97417	0.0257381	0.94985
ENSG00000126353.3	2508	CCR7	protein_coding	0.583306	6.30493	4.95167	0.0260751	0.959233
ENSG00000163737.3	604	PF4	protein_coding	-0.602181	5.81301	4.93512	0.0263258	0.96256
ENSG00000267534.4	3643	S1PR2	protein_coding	-0.601598	5.79388	4.92731	0.026445	0.96256
ENSG00000221955.10	5586	SLC12A8	protein_coding	1.06277	3.66569	4.927	0.0264498	0.96256
ENSG00000180574.3	2423	EIF2S3B	protein_coding	-4.59971	1.90523	4.92387	0.0264978	0.96256
ENSG00000163320.11	6470	CGGBP1	protein_coding	0.566501	6.19603	4.90994	0.0267123	0.965906
ENSG00000160013.9	3517	PTGIR	protein_coding	-1.16572	3.35645	4.90035	0.0268609	0.965906
ENSG00000115649.16	2719	CNPPD1	protein_coding	-0.669825	5.16409	4.89858	0.0268884	0.965906
ENSG00000050730.16	3749	TNIP3	protein_coding	1.33121	3.17729	4.89634	0.0269233	0.965906
ENSG00000127526.15	7290	SLC35E1	protein_coding	-0.795811	4.44032	4.87697	0.0272271	0.973789
ENSG00000219545.11	3752	UMAD1	protein_coding	-1.43213	2.97367	4.84901	0.0276718	0.986649
ENSG00000141655.17	8995	TNFRSF11A	protein_coding	1.18997	3.30808	4.82587	0.0280456	0.996908
ENSG00000183020.13	9638	AP2A2	protein_coding	-0.557647	6.26745	4.81825	0.0281698	0.998263
ENSG00000151353.15	8469	TMEM18	protein_coding	-0.817835	4.30255	4.79373	0.0285734	1
ENSG00000058091.17	7017	CDK14	protein_coding	0.887664	3.95344	4.7732	0.028916	1
ENSG00000163521.16	3419	GLB1L	protein_coding	-0.946973	3.87564	4.76768	0.0290089	1
ENSG00000178199.13	6733	ZC3H12D	protein_coding	-0.618512	5.44086	4.76492	0.0290554	1
ENSG00000105355.9	2739	PLIN3	protein_coding	-0.982587	3.70224	4.76428	0.0290663	1
ENSG00000108960.9	3193	MMD	protein_coding	0.578964	5.88761	4.75801	0.0291722	1
ENSG00000133121.21	8386	STARD13	protein_coding	-0.798293	4.30165	4.74964	0.0293144	1
ENSG00000165801.10	8194	ARHGEF40	protein_coding	-0.637525	5.29893	4.74792	0.0293438	1
ENSG00000159199.14	2615	ATP5MC1	protein_coding	0.495289	7.6712	4.74686	0.0293619	1
ENSG00000136490.9	4751	LIMD2	protein_coding	0.835039	4.13029	4.74522	0.0293899	1
ENSG00000123124.13	6336	WWP1	protein_coding	-0.595527	5.69658	4.73562	0.0295542	1
ENSG00000143793.13	4308	C1orf35	protein_coding	-0.854396	4.05054	4.73385	0.0295847	1
ENSG00000100292.17	2299	HMOX1	protein_coding	-0.482456	7.97782	4.71811	0.0298567	1
ENSG00000214717.12_PAR_Y	4764	ZBED1	protein_coding	-0.952469	3.79003	4.70595	0.0300685	1
ENSG00000130520.10	3029	LSM4	protein_coding	-0.488358	8.01444	4.70306	0.0301192	1
ENSG00000115524.16	10433	SF3B1	protein_coding	0.486655	7.97572	4.6944	0.0302711	1
ENSG00000126246.10	2203	IGFLR1	protein_coding	-1.48108	2.90125	4.69402	0.0302779	1
ENSG00000198146.4	5439	ZNF770	protein_coding	-0.660445	5.04579	4.69213	0.0303112	1
ENSG00000139266.6	4004	MARCH9	protein_coding	2.54623	2.27601	4.6855	0.0304283	1
ENSG00000135535.17	6861	CD164	protein_coding	0.473883	8.99382	4.66248	0.0308389	1
ENSG00000160223.17	9341	ICOSLG	protein_coding	-1.04822	3.50576	4.65749	0.0309285	1
ENSG00000170779.10	2513	CDCA4	protein_coding	-1.52121	2.84238	4.6493	0.0310765	1
ENSG00000166523.7	2422	CLEC4E	protein_coding	0.681141	4.9338	4.64492	0.0311558	1
ENSG00000112893.9	11815	MAN2A1	protein_coding	-0.784902	4.30049	4.63812	0.0312794	1
ENSG00000090339.9	3448	ICAM1	protein_coding	-0.975243	3.74501	4.63327	0.031368	1
ENSG00000070759.17	3319	TESK2	protein_coding	-0.866959	4.02539	4.63057	0.0314174	1
ENSG00000131748.16	5852	STARD3	protein_coding	-0.565138	5.95341	4.62578	0.0315052	1
ENSG00000134001.13	5320	EIF2S1	protein_coding	0.537752	6.36778	4.6234	0.0315489	1
ENSG00000138363.15	3789	ATIC	protein_coding	0.660782	5.15351	4.62334	0.0315501	1
ENSG00000152128.13	6804	TMEM163	protein_coding	-1.16871	3.26128	4.61787	0.0316509	1
ENSG00000170876.7	3572	TMEM43	protein_coding	-0.636016	5.1728	4.6081	0.0318317	1
ENSG00000101407.13	4472	TTI1	protein_coding	0.817645	4.31631	4.57539	0.0324448	1
ENSG00000173678.14	2072	SPDYE2B	protein_coding	-0.891122	3.88834	4.5728	0.0324939	1
ENSG00000189091.13	12416	SF3B3	protein_coding	0.58133	5.94411	4.57042	0.0325391	1
ENSG00000112137.17	11198	PHACTR1	protein_coding	-0.596774	5.59318	4.56219	0.0326957	1
ENSG00000163812.15	13405	ZDHHC3	protein_coding	-0.596883	5.56616	4.56115	0.0327156	1
ENSG00000198642.6	5710	KLHL9	protein_coding	0.602234	5.66068	4.55386	0.0328552	1
ENSG00000244509.4	2644	APOBEC3C	protein_coding	-0.704557	4.68074	4.55231	0.0328849	1
ENSG00000035403.17	9992	VCL	protein_coding	0.618916	5.35939	4.53885	0.0331443	1
ENSG00000167202.11	9763	TBC1D2B	protein_coding	-1.2026	3.20489	4.5298	0.03332	1
ENSG00000166783.22	10906	MARF1	protein_coding	-0.626199	5.29046	4.52468	0.0334198	1
ENSG00000158270.12	7343	COLEC12	protein_coding	-0.720442	4.80054	4.5243	0.0334273	1
ENSG00000140368.12	4468	PSTPIP1	protein_coding	0.807784	4.20884	4.51377	0.0336335	1
ENSG00000285437.1	7195	POLR2J3	protein_coding	-0.728231	4.60698	4.50138	0.033878	1
ENSG00000117228.10	4862	GBP1	protein_coding	-0.925046	3.81301	4.49754	0.0339543	1
ENSG00000113593.12	3777	PPWD1	protein_coding	0.647818	5.02662	4.496	0.0339849	1
ENSG00000066739.12	14256	ATG2B	protein_coding	-0.880134	3.91464	4.49539	0.0339969	1
ENSG00000146410.12	2450	MTFR2	protein_coding	3.21567	2.04144	4.49522	0.0340004	1
ENSG00000131389.17	8254	SLC6A6	protein_coding	-0.522292	6.6805	4.49117	0.0340809	1
ENSG00000127951.7	4606	FGL2	protein_coding	-0.672239	4.94725	4.47897	0.034325	1
ENSG00000075223.14	6100	SEMA3C	protein_coding	0.544791	6.18349	4.46865	0.034533	1
ENSG00000068079.7	1973	IFI35	protein_coding	-0.532546	6.95469	4.45553	0.0347991	1
ENSG00000178404.9	2758	CEP295NL	protein_coding	-2.16478	2.41627	4.43896	0.0351384	1
ENSG00000204138.13	7317	PHACTR4	protein_coding	-0.55614	5.91234	4.43234	0.0352748	1
ENSG00000168116.14	3109	KIAA1586	protein_coding	0.571471	5.72872	4.42362	0.0354555	1
ENSG00000083099.11	8675	LYRM2	protein_coding	0.515499	6.60505	4.41659	0.035602	1
ENSG00000196743.8	4479	GM2A	protein_coding	-0.449138	9.37709	4.41603	0.0356136	1
ENSG00000037757.14	3466	MRI1	protein_coding	-4.55327	1.84206	4.41242	0.0356891	1
ENSG00000196456.13	2541	ZNF775	protein_coding	-1.47778	2.85069	4.4119	0.0356997	1
ENSG00000010295.19	5203	IFFO1	protein_coding	-0.71655	4.56132	4.40869	0.0357671	1
ENSG00000135976.19	11132	ANKRD36	protein_coding	0.87903	3.90288	4.39654	0.0360227	1
ENSG00000071626.16	9201	DAZAP1	protein_coding	0.916959	3.74051	4.39519	0.0360513	1
ENSG00000130429.15	3988	ARPC1B	protein_coding	-2.19034	2.38384	4.3858	0.0362503	1
ENSG00000129116.19	10128	PALLD	protein_coding	-0.558155	6.18922	4.36171	0.0367663	1
ENSG00000128294.16	6913	TPST2	protein_coding	-0.477686	7.53273	4.35916	0.0368214	1
ENSG00000213625.9	5237	LEPROT	protein_coding	-0.468947	7.80682	4.3509	0.0370004	1
ENSG00000170540.15	3558	ARL6IP1	protein_coding	0.56212	5.98338	4.34061	0.0372246	1
ENSG00000112303.14	2595	VNN2	protein_coding	-1.1344	3.34619	4.33577	0.0373304	1
ENSG00000135241.17	5673	PNPLA8	protein_coding	0.556795	5.92623	4.33509	0.0373455	1
ENSG00000149150.9	3526	SLC43A1	protein_coding	1.51357	2.82113	4.32828	0.037495	1
ENSG00000168958.19	6150	MFF	protein_coding	0.795353	4.12337	4.31489	0.0377911	1
ENSG00000169084.14_PAR_Y	3620	DHRSX	protein_coding	-1.08077	3.34712	4.31122	0.0378728	1
ENSG00000101695.9	6061	RNF125	protein_coding	-0.848478	3.92633	4.30644	0.0379794	1
ENSG00000003402.20	22479	CFLAR	protein_coding	-0.509645	6.51644	4.29646	0.0382029	1
ENSG00000118855.19	5227	MFSD1	protein_coding	-0.435456	9.82851	4.29293	0.0382822	1
ENSG00000125952.19	6257	MAX	protein_coding	-0.602976	5.31524	4.28048	0.0385636	1
ENSG00000113240.13	7922	CLK4	protein_coding	-0.702096	4.56949	4.26722	0.0388654	1
ENSG00000205413.8	6855	SAMD9	protein_coding	-0.591039	5.96856	4.26393	0.0389408	1
ENSG00000150768.15	4831	DLAT	protein_coding	0.71519	4.56951	4.26217	0.0389811	1
ENSG00000116473.14	5532	RAP1A	protein_coding	-0.478568	8.4554	4.26055	0.0390183	1
ENSG00000119778.15	10501	ATAD2B	protein_coding	0.712382	4.49888	4.25336	0.0391839	1
ENSG00000068796.16	4774	KIF2A	protein_coding	-1.16104	3.18922	4.25252	0.0392033	1
ENSG00000106367.15	1699	AP1S1	protein_coding	0.675521	4.70071	4.24862	0.0392933	1
ENSG00000227345.8	5129	PARG	protein_coding	0.738064	4.37773	4.24611	0.0393515	1
ENSG00000160049.12	6625	DFFA	protein_coding	-0.724396	4.41778	4.23432	0.0396258	1
ENSG00000055950.16	3573	MRPL43	protein_coding	-1.30214	3.00164	4.23324	0.0396508	1
ENSG00000132510.10	7258	KDM6B	protein_coding	-1.11014	3.26578	4.23145	0.0396927	1
ENSG00000122557.10	3246	HERPUD2	protein_coding	-0.540228	6.06094	4.2238	0.039872	1
ENSG00000154265.16	13158	ABCA5	protein_coding	1.36674	2.93656	4.22308	0.0398889	1
ENSG00000141569.12	3900	TRIM65	protein_coding	-0.747271	4.32334	4.21755	0.0400192	1
ENSG00000204922.5	2397	UQCC3	protein_coding	-4.63455	1.77118	4.21502	0.0400789	1
ENSG00000168026.18	7677	TTC21A	protein_coding	-1.78325	2.57066	4.2105	0.0401857	1
ENSG00000110880.10	6532	CORO1C	protein_coding	0.452838	8.7816	4.21011	0.0401949	1
ENSG00000126106.14	3561	TMEM53	protein_coding	0.674154	4.69586	4.19602	0.0405302	1
ENSG00000099917.17	10374	MED15	protein_coding	-0.831127	4.01431	4.19085	0.0406541	1
ENSG00000068724.17	7180	TTC7A	protein_coding	-0.56339	5.66533	4.17831	0.0409558	1
ENSG00000174405.13	4387	LIG4	protein_coding	0.689821	4.63137	4.17417	0.041056	1
ENSG00000254206.5	4398	NPIPB11	protein_coding	-1.71923	2.69691	4.17355	0.041071	1
ENSG00000163221.9	485	S100A12	protein_coding	0.580256	5.90911	4.17291	0.0410866	1
ENSG00000146830.10	6917	GIGYF1	protein_coding	-0.5941	5.26721	4.16929	0.0411744	1
ENSG00000120800.5	10030	UTP20	protein_coding	0.790342	4.07456	4.16611	0.0412518	1
ENSG00000181192.12	5295	DHTKD1	protein_coding	-0.937741	3.61097	4.16441	0.0412931	1
ENSG00000149187.18	10452	CELF1	protein_coding	-0.494808	6.69134	4.15691	0.0414763	1
ENSG00000198625.13	11008	MDM4	protein_coding	-0.527215	6.19498	4.15222	0.0415912	1
ENSG00000025800.14	7457	KPNA6	protein_coding	0.566457	5.54573	4.1485	0.0416828	1
ENSG00000121552.4	1366	CSTA	protein_coding	0.460458	7.74493	4.14135	0.0418593	1
ENSG00000102125.16	5977	TAZ	protein_coding	-1.19828	3.10144	4.1318	0.042096	1
ENSG00000198815.9	6896	FOXJ3	protein_coding	-0.638838	5.14522	4.12172	0.0423474	1
ENSG00000159842.15	12426	ABR	protein_coding	-0.637855	5.19666	4.11423	0.0425353	1
ENSG00000186283.14	3224	TOR3A	protein_coding	-0.61351	5.21303	4.10759	0.0427027	1
ENSG00000173915.16	924	ATP5MD	protein_coding	0.558747	5.66061	4.10479	0.0427734	1
ENSG00000139687.15	6452	RB1	protein_coding	-0.491241	6.63168	4.09876	0.042926	1
ENSG00000143772.9	7036	ITPKB	protein_coding	-0.832555	3.89172	4.09384	0.0430513	1
ENSG00000102158.19	4862	MAGT1	protein_coding	0.485692	6.80562	4.09078	0.0431293	1
ENSG00000184602.6	3264	SNN	protein_coding	-0.721438	4.37655	4.08388	0.0433055	1
ENSG00000215251.4	2842	FASTKD5	protein_coding	-0.803025	4.01048	4.07194	0.0436127	1
ENSG00000154277.12	2282	UCHL1	protein_coding	1.37916	2.92526	4.07186	0.0436147	1
ENSG00000188895.11	7397	MSL1	protein_coding	0.764369	4.18787	4.07077	0.0436429	1
ENSG00000115756.13	6237	HPCAL1	protein_coding	-0.531976	6.20803	4.07053	0.0436491	1
ENSG00000147874.11	7719	HAUS6	protein_coding	0.833206	3.90063	4.0694	0.0436783	1
ENSG00000108443.14	7697	RPS6KB1	protein_coding	-1.07005	3.34696	4.06846	0.0437025	1
ENSG00000173614.14	4610	NMNAT1	protein_coding	-0.859203	3.80022	4.0654	0.0437819	1
ENSG00000047648.23	8893	ARHGAP6	protein_coding	1.6681	2.60394	4.05021	0.0441774	1
ENSG00000189298.14	4804	ZKSCAN3	protein_coding	-0.960658	3.52747	4.04567	0.0442965	1
ENSG00000169504.15	4467	CLIC4	protein_coding	0.567226	5.58758	4.03937	0.0444619	1
ENSG00000216490.4	2344	IFI30	protein_coding	-1.62911	2.66437	4.03708	0.0445223	1
ENSG00000107201.10	4640	DDX58	protein_coding	-0.59736	5.48299	4.02496	0.0448433	1
ENSG00000095209.12	4531	TMEM38B	protein_coding	0.475626	7.32185	4.02382	0.0448736	1
ENSG00000184182.18	4238	UBE2F	protein_coding	-1.09868	3.23834	4.0226	0.0449061	1
ENSG00000114098.17	9848	ARMC8	protein_coding	0.557124	5.63063	4.01406	0.0451341	1
ENSG00000147789.15	10296	ZNF7	protein_coding	-0.9797	3.49784	4.01216	0.0451849	1
ENSG00000196312.14	12143	MFSD14C	protein_coding	-0.759372	4.18291	4.012	0.0451891	1
ENSG00000168438.15	5955	CDC40	protein_coding	0.51421	6.13242	4.01139	0.0452054	1
ENSG00000147654.15	3681	EBAG9	protein_coding	0.604229	5.09184	4.00688	0.0453265	1
ENSG00000073849.15	9134	ST6GAL1	protein_coding	-0.654533	4.77059	3.99668	0.0456015	1
ENSG00000170088.14	10182	TMEM192	protein_coding	-0.573884	5.33234	3.98693	0.0458663	1
ENSG00000069275.13	6449	NUCKS1	protein_coding	0.516127	6.12516	3.9848	0.0459242	1
ENSG00000241973.10	11407	PI4KA	protein_coding	-0.57067	5.46873	3.98448	0.0459329	1
ENSG00000197860.10	5727	SGTB	protein_coding	-0.554572	5.55465	3.98353	0.0459588	1
ENSG00000181827.14	10588	RFX7	protein_coding	1.73394	2.56036	3.97519	0.0461868	1
ENSG00000146676.9	9189	PURB	protein_coding	-0.788545	4.02771	3.97422	0.0462136	1
ENSG00000221923.9	3719	ZNF880	protein_coding	-0.874058	3.72879	3.97084	0.0463064	1
ENSG00000273802.2	1534	HIST1H2BG	protein_coding	-3.04371	2.03915	3.96517	0.0464626	1
ENSG00000196455.8	5377	PIK3R4	protein_coding	0.801045	4.01647	3.96244	0.0465379	1
ENSG00000026508.18	10004	CD44	protein_coding	0.430975	8.87848	3.95878	0.0466391	1
ENSG00000183323.12	7932	CCDC125	protein_coding	-0.853173	3.79915	3.94365	0.0470602	1
ENSG00000138768.14	4588	USO1	protein_coding	0.470097	7.11284	3.94127	0.047127	1
ENSG00000185009.12	5912	AP3M1	protein_coding	0.541003	5.94639	3.9383	0.0472102	1
ENSG00000013275.7	2387	PSMC4	protein_coding	0.496866	6.31185	3.92607	0.0475549	1
ENSG00000137216.19	4425	TMEM63B	protein_coding	-0.94175	3.56567	3.9173	0.0478034	1
ENSG00000237441.10	4159	RGL2	protein_coding	0.946263	3.58405	3.91564	0.0478506	1
ENSG00000125730.16	8328	C3	protein_coding	0.531517	6.09984	3.90399	0.0481833	1
ENSG00000069956.12	6373	MAPK6	protein_coding	0.465683	7.05057	3.90318	0.0482067	1
ENSG00000152242.11	9577	C18orf25	protein_coding	-0.662592	4.63438	3.89274	0.048507	1
ENSG00000109572.13	8123	CLCN3	protein_coding	0.548298	5.56928	3.89046	0.0485729	1
ENSG00000198113.3	4171	TOR4A	protein_coding	0.950621	3.49133	3.88226	0.0488108	1
ENSG00000102871.16	2173	TRADD	protein_coding	-0.587951	5.14714	3.87341	0.0490686	1
ENSG00000157693.15	4792	TMEM268	protein_coding	-0.731319	4.23311	3.86745	0.0492431	1
ENSG00000140564.12	4732	FURIN	protein_coding	-0.675539	4.52331	3.8653	0.0493063	1
ENSG00000060688.13	3887	SNRNP40	protein_coding	0.604415	5.07084	3.85936	0.0494811	1
ENSG00000145331.14	4386	TRMT10A	protein_coding	1.44144	2.77075	3.84874	0.0497953	1
ENSG00000137845.15	15979	ADAM10	protein_coding	0.461693	7.77305	3.8406	0.0500376	1
ENSG00000167461.12	4931	RAB8A	protein_coding	-0.715666	4.47245	3.83621	0.0501688	1
ENSG00000163832.16	3264	ELP6	protein_coding	-0.641844	4.69151	3.83424	0.0502277	1
ENSG00000243646.10	4526	IL10RB	protein_coding	-1.02902	3.32672	3.83384	0.0502396	1
ENSG00000165474.8	2474	GJB2	protein_coding	1.16975	3.10885	3.83204	0.0502937	1
ENSG00000155959.11	1924	VBP1	protein_coding	0.497272	6.21394	3.83006	0.0503531	1
ENSG00000119977.21	3223	TCTN3	protein_coding	0.598929	5.11571	3.82927	0.050377	1
ENSG00000198722.14	17916	UNC13B	protein_coding	0.915808	3.58333	3.82764	0.0504258	1
ENSG00000124782.20	17254	RREB1	protein_coding	-0.483496	6.52992	3.82215	0.0505912	1
ENSG00000132912.12	6417	DCTN4	protein_coding	0.554812	5.59963	3.8221	0.0505929	1
ENSG00000118900.14	8551	UBN1	protein_coding	-0.703039	4.36383	3.81698	0.0507476	1
ENSG00000101160.14	2045	CTSZ	protein_coding	-0.499858	6.27748	3.81577	0.0507843	1
ENSG00000125124.12	8141	BBS2	protein_coding	-0.651334	4.76942	3.81507	0.0508055	1
ENSG00000136689.18	3256	IL1RN	protein_coding	0.532007	6.48093	3.81381	0.0508438	1
ENSG00000139278.10	6210	GLIPR1	protein_coding	-0.684343	4.43769	3.80743	0.0510379	1
ENSG00000181031.15	6066	RPH3AL	protein_coding	4.30476	1.76724	3.80284	0.0511776	1
ENSG00000174839.13	5115	DENND6A	protein_coding	-0.993911	3.38657	3.80195	0.0512048	1
ENSG00000168701.19	1787	TMEM208	protein_coding	0.450407	7.27438	3.79261	0.0514913	1
ENSG00000198521.11	8649	ZNF43	protein_coding	0.745535	4.13918	3.78432	0.0517469	1
ENSG00000260314.3	5188	MRC1	protein_coding	0.449042	7.58275	3.78301	0.0517875	1
ENSG00000205544.4	667	TMEM256	protein_coding	0.739553	4.17639	3.779	0.0519116	1
ENSG00000178764.8	4453	ZHX2	protein_coding	-0.786554	4.0092	3.77726	0.0519658	1
ENSG00000103249.18	7623	CLCN7	protein_coding	-1.62651	2.63456	3.77665	0.0519847	1
ENSG00000214021.16	10404	TTLL3	protein_coding	-4.45163	1.75916	3.7694	0.0522106	1
ENSG00000198920.11	5553	KIAA0753	protein_coding	-0.838599	3.7689	3.76722	0.0522786	1
ENSG00000186001.13	12639	LRCH3	protein_coding	-0.601926	4.95364	3.76506	0.0523461	1
ENSG00000121058.5	3014	COIL	protein_coding	0.595514	4.99556	3.75631	0.0526206	1
ENSG00000149679.11	3785	CABLES2	protein_coding	1.69765	2.55678	3.74683	0.05292	1
ENSG00000197102.12	36789	DYNC1H1	protein_coding	-0.550719	5.47759	3.74344	0.0530273	1
ENSG00000005882.11	5481	PDK2	protein_coding	-1.46285	2.78195	3.74104	0.0531037	1
ENSG00000115112.8	9367	TFCP2L1	protein_coding	-0.784022	3.99125	3.73745	0.0532179	1
ENSG00000042286.15	5135	AIFM2	protein_coding	-0.973758	3.41119	3.72877	0.0534949	1
ENSG00000113360.16	7780	DROSHA	protein_coding	0.731225	4.14918	3.72539	0.0536034	1
ENSG00000197928.10	9348	ZNF677	protein_coding	-1.49346	2.71825	3.72174	0.0537205	1
ENSG00000143878.9	2372	RHOB	protein_coding	-1.27947	2.94001	3.72023	0.0537691	1
ENSG00000067048.17	5720	DDX3Y	protein_coding	0.533153	5.73825	3.71659	0.0538864	1
ENSG00000121966.6	2224	CXCR4	protein_coding	-0.416643	8.90729	3.71643	0.0538918	1
ENSG00000115392.11	2412	FANCL	protein_coding	1.05132	3.24685	3.71527	0.053929	1
ENSG00000142875.19	6730	PRKACB	protein_coding	0.755002	4.0833	3.71311	0.0539988	1
ENSG00000256269.10	4447	HMBS	protein_coding	0.710898	4.25298	3.7117	0.0540445	1
ENSG00000143222.12	2100	UFC1	protein_coding	-0.442992	7.4429	3.70919	0.0541258	1
ENSG00000133026.12	9011	MYH10	protein_coding	-2.3586	2.25375	3.70788	0.0541683	1
ENSG00000186431.19	3327	FCAR	protein_coding	2.0137	2.37843	3.70625	0.0542214	1
ENSG00000169020.10	932	ATP5ME	protein_coding	0.610897	4.89424	3.70397	0.0542953	1
ENSG00000116001.16	6607	TIA1	protein_coding	0.825926	3.78003	3.69874	0.054466	1
ENSG00000074695.6	6070	LMAN1	protein_coding	0.483636	6.27906	3.69541	0.0545747	1
ENSG00000136286.16	8717	MYO1G	protein_coding	-0.567922	5.37866	3.69538	0.0545755	1
ENSG00000121858.11	3441	TNFSF10	protein_coding	-0.835753	4.29783	3.69167	0.0546972	1
ENSG00000196628.17	27973	TCF4	protein_coding	0.583485	5.03715	3.6839	0.0549523	1
ENSG00000170275.14	6695	CRTAP	protein_coding	-0.497903	6.19547	3.68279	0.0549889	1
ENSG00000113638.14	9708	TTC33	protein_coding	0.621424	4.73764	3.68081	0.0550545	1
ENSG00000167552.14	3178	TUBA1A	protein_coding	-0.397254	10.5768	3.67926	0.0551055	1
ENSG00000180979.10	8114	LRRC57	protein_coding	-0.691301	4.34635	3.67164	0.055358	1
ENSG00000022840.16	5900	RNF10	protein_coding	0.58635	5.02844	3.66692	0.0555148	1
ENSG00000095932.6	1498	SMIM24	protein_coding	4.13667	1.84186	3.66233	0.0556682	1
ENSG00000122729.19	7555	ACO1	protein_coding	0.62042	4.79035	3.66168	0.0556898	1
ENSG00000079215.14	6265	SLC1A3	protein_coding	0.455102	7.28003	3.66061	0.0557256	1
ENSG00000169905.12	18876	TOR1AIP2	protein_coding	-0.440785	7.27522	3.66012	0.055742	1
ENSG00000167895.14	5459	TMC8	protein_coding	0.62542	4.70315	3.654	0.0559469	1
ENSG00000231500.7	1834	RPS18	protein_coding	0.399709	10.0454	3.65254	0.055996	1
ENSG00000165959.12	15703	CLMN	protein_coding	-0.568947	5.34499	3.64931	0.0561046	1
ENSG00000089157.16	3988	RPLP0	protein_coding	0.402129	9.76425	3.64585	0.0562216	1
ENSG00000181938.13	5105	GINS3	protein_coding	-4.31918	1.76332	3.64502	0.0562495	1
ENSG00000179820.16	4298	MYADM	protein_coding	-0.55639	5.30158	3.64368	0.0562949	1
ENSG00000189221.9	5528	MAOA	protein_coding	1.66982	2.58218	3.63838	0.0564742	1
ENSG00000168675.18	16759	LDLRAD4	protein_coding	1.03339	3.24098	3.63438	0.0566102	1
ENSG00000105518.14	1606	TMEM205	protein_coding	1.65731	2.57732	3.63277	0.0566648	1
ENSG00000113013.15	7946	HSPA9	protein_coding	0.439744	7.50249	3.62731	0.056851	1
ENSG00000053372.5	2556	MRTO4	protein_coding	0.622228	4.72063	3.62664	0.0568738	1
ENSG00000088356.6	1957	PDRG1	protein_coding	0.851084	3.65851	3.62211	0.0570288	1
ENSG00000165410.14	7179	CFL2	protein_coding	0.663671	4.49734	3.62205	0.0570311	1
ENSG00000187266.14	3077	EPOR	protein_coding	-1.20662	3.00261	3.61846	0.0571541	1
ENSG00000143294.15	4071	PRCC	protein_coding	-0.817439	3.78479	3.61305	0.0573403	1
ENSG00000170581.14	6198	STAT2	protein_coding	-0.437637	7.36901	3.6098	0.0574524	1
ENSG00000177646.19	4327	ACAD9	protein_coding	-0.937394	3.4926	3.60464	0.0576308	1
ENSG00000101577.9	6800	LPIN2	protein_coding	-0.68123	4.37646	3.5988	0.0578338	1
ENSG00000153989.8	4796	NUS1	protein_coding	0.530175	5.54256	3.59611	0.0579275	1
ENSG00000075336.12	5197	TIMM21	protein_coding	0.598754	4.84807	3.59462	0.0579794	1
ENSG00000260097.2	1691	SPDYE6	protein_coding	-1.18359	3.03074	3.58811	0.0582069	1
ENSG00000173914.12	4291	RBM4B	protein_coding	-0.640059	4.57401	3.58785	0.0582158	1
ENSG00000120694.19	8390	HSPH1	protein_coding	0.466577	6.51565	3.58496	0.0583173	1
ENSG00000185022.12	5611	MAFF	protein_coding	-1.42315	2.73271	3.58309	0.0583829	1
ENSG00000196678.14	6761	ERI2	protein_coding	-4.1947	1.83424	3.58177	0.0584292	1
ENSG00000150712.11	5523	MTMR12	protein_coding	0.882873	3.55347	3.5813	0.0584459	1
ENSG00000167283.8	2926	ATP5MG	protein_coding	0.601149	4.87333	3.57784	0.0585677	1
ENSG00000153774.9	3335	CFDP1	protein_coding	0.59463	4.99417	3.57766	0.0585739	1
ENSG00000181481.14	2246	RNF135	protein_coding	-0.421713	8.34294	3.57725	0.0585887	1
ENSG00000102910.13	9957	LONP2	protein_coding	-0.545864	5.31866	3.57512	0.0586638	1
ENSG00000196083.10	11558	IL1RAP	protein_coding	0.984927	3.339	3.57505	0.0586661	1
ENSG00000175806.15	4138	MSRA	protein_coding	-0.630428	4.61982	3.57235	0.0587615	1
ENSG00000130208.9	1231	APOC1	protein_coding	0.509347	5.94949	3.57232	0.0587628	1
ENSG00000198911.12	7556	SREBF2	protein_coding	-0.639861	4.55527	3.57054	0.0588256	1
ENSG00000020426.11	3877	MNAT1	protein_coding	0.883689	3.58479	3.56128	0.0591546	1
ENSG00000137312.15	3185	FLOT1	protein_coding	-0.472719	6.39924	3.55997	0.0592014	1
ENSG00000169189.17	3745	NSMCE1	protein_coding	0.518609	5.6111	3.55589	0.0593468	1
ENSG00000165458.14	6574	INPPL1	protein_coding	-0.75082	4.00243	3.55526	0.0593696	1
ENSG00000151466.12	8980	SCLT1	protein_coding	-0.910184	3.55982	3.55471	0.059389	1
ENSG00000164919.11	2712	COX6C	protein_coding	-0.427574	7.56653	3.55359	0.0594292	1
ENSG00000137198.9	2232	GMPR	protein_coding	-0.968728	3.40537	3.55299	0.0594508	1
ENSG00000112149.10	2384	CD83	protein_coding	-0.414193	8.32397	3.54969	0.0595689	1
ENSG00000115718.17	2495	PROC	protein_coding	1.49108	2.70204	3.54968	0.0595695	1
ENSG00000136021.18	7481	SCYL2	protein_coding	0.529913	5.50692	3.54846	0.0596132	1
ENSG00000150867.14	5106	PIP4K2A	protein_coding	-0.426259	7.77891	3.54488	0.0597419	1
ENSG00000162739.14	2746	SLAMF6	protein_coding	-1.31742	2.85856	3.54342	0.0597948	1
ENSG00000109943.9	2679	CRTAM	protein_coding	-0.730407	4.08522	3.54212	0.0598415	1
ENSG00000112425.15	18617	EPM2A	protein_coding	1.31968	2.83823	3.54024	0.0599094	1
ENSG00000166839.17	5033	ANKDD1A	protein_coding	-0.754265	4.06096	3.53772	0.0600004	1
ENSG00000103356.15	5730	EARS2	protein_coding	0.736883	4.05678	3.53631	0.0600515	1
ENSG00000119661.15	8884	DNAL1	protein_coding	1.00036	3.27345	3.53005	0.0602786	1
ENSG00000110768.12	6940	GTF2H1	protein_coding	-0.46722	6.40302	3.52814	0.060348	1
ENSG00000140836.17	22347	ZFHX3	protein_coding	-0.537297	5.37508	3.5267	0.0604006	1
ENSG00000060069.16	7415	CTDP1	protein_coding	-0.658634	4.44215	3.52581	0.0604329	1
ENSG00000102981.9	1488	PARD6A	protein_coding	4.34768	1.69028	3.52502	0.0604617	1
ENSG00000171940.13	6181	ZNF217	protein_coding	-0.561615	5.12801	3.52206	0.0605696	1
ENSG00000171863.15	5529	RPS7	protein_coding	0.406486	8.87834	3.51903	0.0606803	1
ENSG00000131981.16	2199	LGALS3	protein_coding	-0.366283	12.1812	3.51622	0.0607836	1
ENSG00000067208.14	8276	EVI5	protein_coding	0.547579	5.23772	3.51457	0.060844	1
ENSG00000130856.16	8926	ZNF236	protein_coding	-0.878283	3.5594	3.50732	0.0611108	1
ENSG00000114395.10	2086	CYB561D2	protein_coding	-0.820659	3.76331	3.50575	0.0611688	1
ENSG00000181019.13	2971	NQO1	protein_coding	0.617897	4.67993	3.50537	0.0611829	1
ENSG00000168101.14	2068	NUDT16L1	protein_coding	0.806559	3.74803	3.5009	0.0613482	1
ENSG00000159363.18	5253	ATP13A2	protein_coding	-0.970571	3.34393	3.49788	0.0614601	1
ENSG00000147324.11	6868	MFHAS1	protein_coding	-0.871625	3.58788	3.49778	0.0614639	1
ENSG00000129235.10	3784	TXNDC17	protein_coding	0.413898	8.16024	3.49715	0.0614872	1
ENSG00000046647.13	2424	GEMIN8	protein_coding	-1.05222	3.20254	3.49677	0.0615011	1
ENSG00000172175.15	11448	MALT1	protein_coding	-0.709571	4.14958	3.49255	0.0616583	1
ENSG00000168495.13	5583	POLR3D	protein_coding	1.12095	3.05179	3.49251	0.0616595	1
ENSG00000197471.12	7382	SPN	protein_coding	-0.500016	5.90456	3.49193	0.0616813	1
ENSG00000175354.20	8718	PTPN2	protein_coding	0.477558	6.25713	3.49154	0.0616958	1
ENSG00000182551.14	5350	ADI1	protein_coding	0.669973	4.37885	3.48647	0.061885	1
ENSG00000136830.12	4617	FAM129B	protein_coding	-0.637003	4.54488	3.48415	0.0619716	1
ENSG00000186399.10	4433	GOLGA8R	protein_coding	2.94961	1.97461	3.47875	0.0621744	1
ENSG00000139597.18	6053	N4BP2L1	protein_coding	-0.589951	4.85943	3.47835	0.0621895	1
ENSG00000173193.15	10274	PARP14	protein_coding	-0.429885	7.74808	3.47665	0.0622533	1
ENSG00000001561.7	4644	ENPP4	protein_coding	0.911509	3.46008	3.47383	0.0623595	1
ENSG00000017260.19	8533	ATP2C1	protein_coding	0.473011	6.3481	3.47343	0.0623744	1
ENSG00000143624.14	10467	INTS3	protein_coding	-0.755693	3.96879	3.47027	0.0624937	1
ENSG00000198728.10	2790	LDB1	protein_coding	-0.714303	4.11254	3.46701	0.0626171	1
ENSG00000163257.11	4816	DCAF16	protein_coding	-0.548354	5.1893	3.46364	0.0627446	1
ENSG00000106546.14	8051	AHR	protein_coding	-0.474853	6.30962	3.46257	0.0627853	1
ENSG00000137185.12	3705	ZSCAN9	protein_coding	-0.974339	3.37009	3.46143	0.0628287	1
ENSG00000139921.13	4608	TMX1	protein_coding	0.43512	7.30192	3.45901	0.0629205	1
ENSG00000173451.7	5240	THAP2	protein_coding	-1.98702	2.36164	3.4585	0.0629399	1
ENSG00000038945.15	7812	MSR1	protein_coding	-0.409565	8.58786	3.45788	0.0629636	1
ENSG00000162775.16	4670	RBM15	protein_coding	-0.991463	3.29986	3.4478	0.0633487	1
ENSG00000175294.5	2687	CATSPER1	protein_coding	0.709463	4.13325	3.44414	0.063489	1
ENSG00000153048.11	5577	CARHSP1	protein_coding	-1.04189	3.18706	3.44171	0.0635824	1
ENSG00000183665.5	2331	TRMT12	protein_coding	-1.19028	2.96863	3.43898	0.0636875	1
ENSG00000095906.17	4947	NUBP2	protein_coding	0.616718	4.84229	3.43843	0.0637088	1
ENSG00000177728.17	9045	TMEM94	protein_coding	0.660894	4.45581	3.43468	0.0638537	1
ENSG00000198324.13	3361	PHETA1	protein_coding	-0.741211	4.00963	3.43435	0.0638663	1
ENSG00000171497.5	2516	PPID	protein_coding	0.540612	5.23019	3.43386	0.0638854	1
ENSG00000117682.17	5608	DHDDS	protein_coding	-0.471069	6.21678	3.42799	0.0641128	1
ENSG00000120727.13	3158	PAIP2	protein_coding	-0.498045	5.91393	3.42683	0.0641576	1
ENSG00000071054.16	11961	MAP4K4	protein_coding	-0.435607	6.95682	3.42502	0.0642282	1
ENSG00000157637.13	7907	SLC38A10	protein_coding	0.889358	3.5006	3.42498	0.0642297	1
ENSG00000173905.8	4647	GOLIM4	protein_coding	-0.478946	6.09033	3.42492	0.064232	1
ENSG00000203667.10	4570	COX20	protein_coding	-4.40913	1.68842	3.42298	0.0643074	1
ENSG00000150961.15	9920	SEC24D	protein_coding	0.538449	5.39672	3.41892	0.0644659	1
ENSG00000140939.14	2992	AC074143.1	protein_coding	2.93972	1.97324	3.41641	0.0645641	1
ENSG00000187866.9	4575	FAM122A	protein_coding	1.89581	2.36815	3.41475	0.064629	1
ENSG00000055483.19	9235	AC022966.1	protein_coding	0.576094	4.99507	3.41122	0.0647671	1
ENSG00000119689.15	4548	DLST	protein_coding	-0.764651	3.96625	3.4101	0.0648113	1
ENSG00000141905.19	9801	NFIC	protein_coding	-0.520638	5.50304	3.40812	0.0648891	1
ENSG00000036054.13	5176	TBC1D23	protein_coding	0.522252	5.64666	3.40365	0.0650652	1
ENSG00000142507.10	1447	PSMB6	protein_coding	0.40371	8.49601	3.4012	0.0651618	1
ENSG00000160284.15	2333	SPATC1L	protein_coding	1.20957	2.90965	3.40003	0.0652079	1
ENSG00000026950.17	5539	BTN3A1	protein_coding	-0.670395	4.34069	3.39986	0.0652146	1
ENSG00000197045.13	7796	GMFB	protein_coding	0.449329	6.82684	3.3974	0.065312	1
ENSG00000121486.12	4914	TRMT1L	protein_coding	0.695483	4.21395	3.39611	0.0653631	1
ENSG00000105849.6	3948	TWISTNB	protein_coding	0.609484	4.65526	3.39527	0.0653964	1
ENSG00000106603.18	11820	COA1	protein_coding	0.536051	5.25667	3.39243	0.065509	1
ENSG00000130312.6	1686	MRPL34	protein_coding	-0.49876	5.77365	3.39031	0.0655935	1
ENSG00000196126.11	1229	HLA-DRB1	protein_coding	-0.387456	9.65342	3.37937	0.06603	1
ENSG00000167074.15	4702	TEF	protein_coding	2.14866	2.21986	3.37746	0.0661064	1
ENSG00000127528.5	2018	KLF2	protein_coding	-0.806922	3.85303	3.37434	0.0662318	1
ENSG00000038427.16	14678	VCAN	protein_coding	0.557756	5.13838	3.37384	0.066252	1
ENSG00000064115.11	5504	TM7SF3	protein_coding	-0.624188	4.59295	3.37222	0.0663173	1
ENSG00000186416.14	4552	NKRF	protein_coding	-2.90592	1.97919	3.37202	0.0663252	1
ENSG00000183011.13	1943	NAA38	protein_coding	0.430354	7.17822	3.37135	0.0663522	1
ENSG00000168118.11	3310	RAB4A	protein_coding	0.776457	3.82316	3.3713	0.0663542	1
ENSG00000130517.14	7509	PGPEP1	protein_coding	-0.468379	6.1945	3.37093	0.0663692	1
ENSG00000138686.9	4829	BBS7	protein_coding	-0.676192	4.25626	3.36511	0.066604	1
ENSG00000177096.9	2451	PHETA2	protein_coding	-1.23578	2.95054	3.36275	0.0666993	1
ENSG00000131149.19	13376	GSE1	protein_coding	-0.916772	3.41747	3.35919	0.0668438	1
ENSG00000165661.16	4530	QSOX2	protein_coding	4.25038	1.69194	3.34214	0.0675396	1
ENSG00000129465.16	3229	RIPK3	protein_coding	4.25038	1.69194	3.34214	0.0675396	1
ENSG00000177663.13	9036	IL17RA	protein_coding	0.484079	5.91579	3.3401	0.0676232	1
ENSG00000160445.11	4370	ZER1	protein_coding	0.775751	3.83532	3.33958	0.0676447	1
ENSG00000159433.12	20776	STARD9	protein_coding	-2.34891	2.1553	3.33744	0.0677326	1
ENSG00000151474.23	14686	FRMD4A	protein_coding	-0.941977	3.38006	3.33743	0.0677334	1
ENSG00000043462.12	6839	LCP2	protein_coding	-0.490878	5.87873	3.33676	0.0677609	1
ENSG00000166501.14	11049	PRKCB	protein_coding	0.519871	5.45371	3.33651	0.0677711	1
ENSG00000138709.19	9480	LARP1B	protein_coding	0.594182	4.73508	3.33614	0.0677862	1
ENSG00000196262.14	4432	PPIA	protein_coding	0.3724	10.8244	3.33282	0.067923	1
ENSG00000170145.5	9740	SIK2	protein_coding	-0.855572	3.54829	3.32544	0.0682285	1
ENSG00000154803.13	9786	FLCN	protein_coding	-0.680914	4.23785	3.32291	0.0683336	1
ENSG00000121807.5	3733	CCR2	protein_coding	1.21233	2.90189	3.32	0.0684545	1
ENSG00000203747.11	2958	FCGR3A	protein_coding	-0.382611	9.70235	3.31178	0.0687978	1
ENSG00000197461.13	4151	PDGFA	protein_coding	1.42727	2.67581	3.30889	0.0689191	1
ENSG00000088205.13	7808	DDX18	protein_coding	0.420274	7.19964	3.30464	0.0690974	1
ENSG00000151292.17	5000	CSNK1G3	protein_coding	0.575648	4.8458	3.2995	0.0693139	1
ENSG00000196781.15	5148	TLE1	protein_coding	2.87275	1.97487	3.29893	0.0693378	1
ENSG00000197566.10	5093	ZNF624	protein_coding	-0.865647	3.52652	3.29841	0.0693597	1
ENSG00000135046.14	4453	ANXA1	protein_coding	0.374776	10.4491	3.29833	0.0693634	1
ENSG00000166889.14	4335	PATL1	protein_coding	-0.570638	4.87497	3.29827	0.0693657	1
ENSG00000082146.13	3177	STRADB	protein_coding	0.75522	3.8866	3.29426	0.0695353	1
ENSG00000180011.7	7943	ZADH2	protein_coding	-0.497194	5.70508	3.29256	0.0696072	1
ENSG00000173064.13	21746	HECTD4	protein_coding	-0.78553	3.7644	3.28882	0.0697659	1
ENSG00000110852.4	2638	CLEC2B	protein_coding	0.572395	4.8946	3.28829	0.0697884	1
ENSG00000168137.16	12378	SETD5	protein_coding	-0.490227	5.78567	3.28612	0.0698808	1
ENSG00000122783.16	5321	CYREN	protein_coding	-4.31061	1.69122	3.28539	0.0699121	1
ENSG00000142512.15	3668	SIGLEC10	protein_coding	1.21453	2.88168	3.27708	0.070267	1
ENSG00000176046.8	5674	NUPR1	protein_coding	-0.402792	7.96199	3.27421	0.0703899	1
ENSG00000138678.11	3623	GPAT3	protein_coding	1.06164	3.11487	3.26724	0.0706896	1
ENSG00000130749.10	6526	AC008755.1	protein_coding	-0.697757	4.16024	3.26256	0.0708915	1
ENSG00000143575.14	2155	HAX1	protein_coding	0.438307	6.64816	3.26125	0.0709479	1
ENSG00000103995.14	8165	CEP152	protein_coding	-1.35472	2.73089	3.26096	0.0709606	1
ENSG00000198876.13	4315	DCAF12	protein_coding	0.503662	5.73308	3.25439	0.0712453	1
ENSG00000175352.11	4123	NRIP3	protein_coding	0.512539	5.40927	3.25389	0.0712673	1
ENSG00000152760.10	3360	TCTEX1D1	protein_coding	1.07067	3.13026	3.2375	0.0719833	1
ENSG00000135114.12	3517	OASL	protein_coding	-0.586484	5.22546	3.22795	0.0724042	1
ENSG00000165168.7	4423	CYBB	protein_coding	-0.388242	11.0608	3.2256	0.0725084	1
ENSG00000108256.9	10877	NUFIP2	protein_coding	-0.525444	5.2306	3.22428	0.0725665	1
ENSG00000076685.18	5156	NT5C2	protein_coding	-0.643195	4.37688	3.21224	0.0731022	1
ENSG00000085433.15	4423	WDR47	protein_coding	1.00442	3.16912	3.21157	0.0731322	1
ENSG00000188921.14	9162	HACD4	protein_coding	-0.528787	5.36722	3.2098	0.0732117	1
ENSG00000100979.15	2541	PLTP	protein_coding	2.02329	2.26511	3.20448	0.07345	1
ENSG00000174282.12	6132	ZBTB4	protein_coding	-0.629733	4.41038	3.2044	0.0734533	1
ENSG00000181896.12	6560	ZNF101	protein_coding	-0.785405	3.7118	3.20191	0.0735652	1
ENSG00000173692.13	5187	PSMD1	protein_coding	0.425561	6.97668	3.20173	0.0735735	1
ENSG00000198689.11	7465	SLC9A6	protein_coding	0.60404	4.58763	3.19294	0.0739702	1
ENSG00000125445.11	3327	MRPS7	protein_coding	0.576477	4.76285	3.18675	0.0742507	1
ENSG00000111644.8	2816	ACRBP	protein_coding	-0.856987	3.5168	3.1818	0.0744759	1
ENSG00000164338.10	6324	UTP15	protein_coding	0.675161	4.18835	3.17919	0.0745948	1
ENSG00000012822.16	8898	CALCOCO1	protein_coding	-0.454496	6.46635	3.17804	0.0746472	1
ENSG00000186141.9	4690	POLR3C	protein_coding	-0.540443	5.04937	3.17453	0.074808	1
ENSG00000164244.20	9064	PRRC1	protein_coding	0.499878	5.60729	3.17432	0.0748175	1
ENSG00000095002.14	13777	MSH2	protein_coding	0.665308	4.2731	3.17268	0.0748925	1
ENSG00000112159.12	18674	MDN1	protein_coding	0.670358	4.28328	3.17239	0.0749059	1
ENSG00000173848.19	4762	NET1	protein_coding	-1.27706	2.88313	3.17052	0.0749915	1
ENSG00000139714.12	3856	MORN3	protein_coding	-4.23485	1.68448	3.16979	0.075025	1
ENSG00000070718.12	6276	AP3M2	protein_coding	0.724177	3.96138	3.16224	0.075373	1
ENSG00000165322.17	5938	ARHGAP12	protein_coding	0.708303	3.97322	3.16096	0.0754317	1
ENSG00000163818.17	7180	LZTFL1	protein_coding	0.750816	3.81613	3.15783	0.0755768	1
ENSG00000137207.12	3043	YIPF3	protein_coding	-0.654468	4.24163	3.15499	0.075708	1
ENSG00000176994.11	8297	SMCR8	protein_coding	-0.62624	4.43875	3.15386	0.0757609	1
ENSG00000139343.10	3043	SNRPF	protein_coding	0.416361	7.10953	3.15361	0.0757722	1
ENSG00000116741.8	2088	RGS2	protein_coding	0.49014	5.65648	3.15258	0.0758201	1
ENSG00000165671.20	15493	NSD1	protein_coding	-0.519785	5.25355	3.15138	0.0758758	1
ENSG00000198482.12	5008	ZNF808	protein_coding	-1.24392	2.83188	3.15137	0.0758766	1
ENSG00000242498.8	8590	ARPIN	protein_coding	-0.672528	4.27083	3.14181	0.0763222	1
ENSG00000102967.12	6921	DHODH	protein_coding	1.30822	2.7697	3.14151	0.0763362	1
ENSG00000204525.16	2507	HLA-C	protein_coding	-0.386176	8.46506	3.14112	0.0763547	1
ENSG00000078081.8	3785	LAMP3	protein_coding	0.543408	5.28369	3.13593	0.0765977	1
ENSG00000163131.11	4071	CTSS	protein_coding	-0.349656	11.8988	3.12957	0.0768973	1
ENSG00000164080.13	11924	RAD54L2	protein_coding	-0.866292	3.50074	3.12893	0.0769272	1
ENSG00000117360.13	5408	PRPF3	protein_coding	-0.44878	6.2886	3.12884	0.0769314	1
ENSG00000111731.12	6759	C2CD5	protein_coding	0.522666	5.2605	3.12844	0.0769503	1
ENSG00000071889.16	5098	FAM3A	protein_coding	-0.93271	3.37308	3.12591	0.0770699	1
ENSG00000092978.11	8841	GPATCH2	protein_coding	-0.617747	4.44415	3.12494	0.077116	1
ENSG00000053918.16	4447	KCNQ1	protein_coding	-1.65541	2.50818	3.12449	0.0771371	1
ENSG00000100652.5	2002	SLC10A1	protein_coding	1.17635	2.92732	3.1222	0.0772455	1
ENSG00000158406.4	2163	HIST1H4H	protein_coding	1.00835	3.16751	3.12059	0.0773219	1
ENSG00000163002.13	4025	NUP35	protein_coding	0.868435	3.42597	3.11933	0.0773819	1
ENSG00000163684.11	8374	RPP14	protein_coding	-1.18075	2.90405	3.11583	0.0775479	1
ENSG00000186532.11	6777	SMYD4	protein_coding	-0.900903	3.38811	3.1135	0.0776593	1
ENSG00000138777.20	4640	PPA2	protein_coding	0.464325	5.95157	3.11236	0.0777134	1
ENSG00000182154.8	582	MRPL41	protein_coding	0.445295	6.32214	3.10953	0.0778484	1
ENSG00000120708.17	7717	TGFBI	protein_coding	0.370245	9.85841	3.10675	0.0779817	1
ENSG00000177674.16	2435	AGTRAP	protein_coding	0.406112	7.28507	3.10156	0.0782303	1
ENSG00000075292.19	12474	ZNF638	protein_coding	0.43653	6.42421	3.09437	0.0785766	1
ENSG00000136026.14	3666	CKAP4	protein_coding	0.721855	3.8984	3.09378	0.0786053	1
ENSG00000241058.4	3463	NSUN6	protein_coding	-0.666525	4.16516	3.08986	0.0787949	1
ENSG00000188167.9	4311	TMPPE	protein_coding	-0.778913	3.7255	3.08792	0.0788888	1
ENSG00000068878.15	10392	PSME4	protein_coding	-0.602911	4.56908	3.08679	0.0789434	1
ENSG00000116815.16	1784	CD58	protein_coding	0.40118	7.42228	3.0867	0.0789479	1
ENSG00000002586.20_PAR_Y	4858	CD99	protein_coding	-0.386538	8.20268	3.08649	0.078958	1
ENSG00000113048.16	6511	MRPS27	protein_coding	0.530225	5.18767	3.08439	0.0790601	1
ENSG00000119392.14	3527	GLE1	protein_coding	1.07497	3.01247	3.08012	0.0792677	1
ENSG00000132964.12	3538	CDK8	protein_coding	0.840675	3.49009	3.07599	0.0794695	1
ENSG00000120913.23	12388	PDLIM2	protein_coding	-1.26945	2.77798	3.0749	0.0795226	1
ENSG00000151779.13	8947	NBAS	protein_coding	0.661242	4.20315	3.07476	0.0795293	1
ENSG00000115484.15	2701	CCT4	protein_coding	0.702479	3.97594	3.07276	0.0796274	1
ENSG00000197321.14	9937	SVIL	protein_coding	0.881245	3.37918	3.07058	0.0797343	1
ENSG00000150093.19	6012	ITGB1	protein_coding	0.396122	7.99195	3.06843	0.0798397	1
ENSG00000213316.9	1192	LTC4S	protein_coding	-2.6583	2.08747	3.06761	0.0798799	1
ENSG00000147050.14	7139	KDM6A	protein_coding	-0.73821	3.86607	3.06519	0.0799991	1
ENSG00000155561.15	7621	NUP205	protein_coding	0.712437	3.91588	3.06446	0.080035	1
ENSG00000077147.16	7494	TM9SF3	protein_coding	0.458916	6.05072	3.0628	0.0801167	1
ENSG00000158985.13	6024	CDC42SE2	protein_coding	0.465569	5.97058	3.06278	0.0801178	1
ENSG00000145332.14	7354	KLHL8	protein_coding	0.555185	4.93245	3.05975	0.080267	1
ENSG00000160336.15	4674	ZNF761	protein_coding	2.45714	2.04649	3.05864	0.0803222	1
ENSG00000166171.13	1691	DPCD	protein_coding	0.732951	3.82461	3.0586	0.0803242	1
ENSG00000171227.7	2291	TMEM37	protein_coding	-0.681221	4.13997	3.05858	0.0803252	1
ENSG00000102547.19	4944	CAB39L	protein_coding	-0.554644	4.86854	3.05771	0.0803682	1
ENSG00000056972.20	7871	TRAF3IP2	protein_coding	1.27513	2.79368	3.05716	0.0803952	1
ENSG00000185950.9	8156	IRS2	protein_coding	-0.526517	5.06887	3.05372	0.0805656	1
ENSG00000155719.17	7538	OTOA	protein_coding	-0.418378	6.74694	3.05231	0.0806358	1
ENSG00000175573.7	1704	C11orf68	protein_coding	1.2331	2.81445	3.05121	0.0806902	1
ENSG00000181523.13	6661	SGSH	protein_coding	-0.635226	4.30964	3.04701	0.0808993	1
ENSG00000156535.15	9782	CD109	protein_coding	0.452389	6.07139	3.04686	0.0809069	1
ENSG00000068323.17	4207	TFE3	protein_coding	0.474639	5.74311	3.04247	0.0811255	1
ENSG00000101639.18	9901	CEP192	protein_coding	0.698992	3.98828	3.04174	0.0811623	1
ENSG00000177830.17	5984	CHID1	protein_coding	0.485878	5.57988	3.03878	0.08131	1
ENSG00000175414.7	11440	ARL10	protein_coding	-2.78353	1.97305	3.03645	0.0814269	1
ENSG00000124762.13	3050	CDKN1A	protein_coding	-0.396811	7.45648	3.03362	0.081569	1
ENSG00000185989.11	4775	RASA3	protein_coding	0.553772	4.91025	3.0327	0.0816155	1
ENSG00000065923.10	9980	SLC9A7	protein_coding	0.709684	3.95932	3.03221	0.0816402	1
ENSG00000197006.14	6953	METTL9	protein_coding	-0.518627	5.25229	3.03081	0.0817105	1
ENSG00000072110.13	10626	ACTN1	protein_coding	0.41504	7.07944	3.02527	0.0819901	1
ENSG00000066135.13	5184	KDM4A	protein_coding	-0.998227	3.14473	3.02117	0.0821977	1
ENSG00000043143.20	9877	JADE2	protein_coding	-1.03456	3.07252	3.01905	0.0823048	1
ENSG00000145675.15	10731	PIK3R1	protein_coding	-0.454507	6.09712	3.01446	0.0825381	1
ENSG00000162959.13	5220	MEMO1	protein_coding	-2.32484	2.10214	3.01345	0.0825898	1
ENSG00000184445.12	11325	KNTC1	protein_coding	1.21243	2.8294	3.00446	0.0830489	1
ENSG00000130518.17	9154	IQCN	protein_coding	-1.21559	2.85307	3.00319	0.083114	1
ENSG00000103275.20	9554	UBE2I	protein_coding	0.610349	4.40617	2.99555	0.0835066	1
ENSG00000125246.15	7227	CLYBL	protein_coding	1.70788	2.38537	2.99186	0.0836974	1
ENSG00000187796.14	6699	CARD9	protein_coding	1.33619	2.6829	2.98585	0.0840084	1
ENSG00000166262.15	6020	FAM227B	protein_coding	-4.12184	1.68728	2.98542	0.084031	1
ENSG00000183808.11	7618	RBM12B	protein_coding	1.90144	2.27865	2.98491	0.0840572	1
ENSG00000152102.18	5435	FAM168B	protein_coding	0.537965	4.95164	2.98178	0.08422	1
ENSG00000134824.14	10553	FADS2	protein_coding	-0.619887	4.46262	2.9813	0.0842451	1
ENSG00000100813.14	9110	ACIN1	protein_coding	-0.402331	7.12696	2.97832	0.0844003	1
ENSG00000110321.17	8485	EIF4G2	protein_coding	0.368192	9.65483	2.97603	0.0845198	1
ENSG00000139496.16	10395	NUP58	protein_coding	0.460729	6.00552	2.97442	0.084604	1
ENSG00000008438.5	708	PGLYRP1	protein_coding	-1.48326	2.64495	2.97418	0.0846163	1
ENSG00000136160.17	5608	EDNRB	protein_coding	-0.730248	3.83237	2.97315	0.08467	1
ENSG00000134333.14	6038	LDHA	protein_coding	0.372185	8.76231	2.97192	0.0847346	1
ENSG00000141664.9	10235	ZCCHC2	protein_coding	-0.412693	7.13082	2.97191	0.0847351	1
ENSG00000047315.16	5891	POLR2B	protein_coding	-0.501847	5.28524	2.97118	0.0847734	1
ENSG00000118263.15	9262	KLF7	protein_coding	-0.497722	5.40792	2.96784	0.0849485	1
ENSG00000089127.13	4941	AC004551.1	protein_coding	-0.55042	5.30646	2.95617	0.0855638	1
ENSG00000127481.15	24661	UBR4	protein_coding	-0.47888	5.57252	2.95505	0.0856233	1
ENSG00000136770.11	2490	DNAJC1	protein_coding	-0.467833	5.746	2.95123	0.0858258	1
ENSG00000160613.12	22303	PCSK7	protein_coding	-1.07203	3.04183	2.9475	0.086024	1
ENSG00000163428.4	7918	LRRC58	protein_coding	-0.463853	5.75008	2.94351	0.0862366	1
ENSG00000159189.12	1332	C1QC	protein_coding	-0.551929	4.87392	2.93941	0.0864558	1
ENSG00000185504.17	5353	FAAP100	protein_coding	-0.843941	3.4691	2.93828	0.0865164	1
ENSG00000001167.14	3811	NFYA	protein_coding	-0.762253	3.71203	2.93375	0.0867592	1
ENSG00000146066.3	654	HIGD2A	protein_coding	-0.602984	4.4646	2.92768	0.0870861	1
ENSG00000072062.13	6144	PRKACA	protein_coding	-0.450473	6.03682	2.92352	0.0873107	1
ENSG00000156232.7	5123	WHAMM	protein_coding	-0.658568	4.09594	2.91933	0.0875373	1
ENSG00000189050.16	3399	RNFT1	protein_coding	-0.536453	4.93292	2.91921	0.0875441	1
ENSG00000128594.8	4403	LRRC4	protein_coding	-1.52649	2.53625	2.91885	0.0875638	1
ENSG00000107771.17	8424	CCSER2	protein_coding	-0.58211	4.60777	2.91681	0.0876745	1
ENSG00000015133.19	12426	CCDC88C	protein_coding	-0.657301	4.08315	2.91635	0.0876994	1
ENSG00000139112.11	4053	GABARAPL1	protein_coding	-0.4736	5.59311	2.91476	0.087786	1
ENSG00000185803.10	3063	SLC52A2	protein_coding	-0.627712	4.2549	2.91475	0.0877863	1
ENSG00000111371.15	10015	SLC38A1	protein_coding	2.81343	1.91342	2.90765	0.0881737	1
ENSG00000143226.13	5314	FCGR2A	protein_coding	-0.433699	6.38169	2.90251	0.0884551	1
ENSG00000143458.12	9189	GABPB2	protein_coding	-0.706082	3.86638	2.89899	0.0886484	1
ENSG00000101363.12	2045	MANBAL	protein_coding	-0.545523	4.79832	2.89831	0.0886857	1
ENSG00000120370.12	3773	GORAB	protein_coding	0.607149	4.40354	2.89743	0.0887341	1
ENSG00000114933.16	14373	INO80D	protein_coding	0.440276	6.11012	2.89512	0.0888615	1
ENSG00000011422.12	4457	PLAUR	protein_coding	0.369834	8.75609	2.88672	0.0893262	1
ENSG00000156411.9	3415	ATP5MPL	protein_coding	0.361373	9.33168	2.88585	0.0893745	1
ENSG00000174891.13	5117	RSRC1	protein_coding	0.445968	6.03027	2.88546	0.0893961	1
ENSG00000197122.11	6468	SRC	protein_coding	-0.586756	4.50478	2.88247	0.0895623	1
ENSG00000188811.14	6409	NHLRC3	protein_coding	0.47527	5.59073	2.88029	0.0896832	1
ENSG00000163644.15	11371	PPM1K	protein_coding	-0.832562	3.47979	2.8799	0.0897052	1
ENSG00000177565.16	11603	TBL1XR1	protein_coding	0.436895	6.23251	2.87856	0.0897799	1
ENSG00000142961.14	5916	MOB3C	protein_coding	-0.782636	3.62849	2.87828	0.0897952	1
ENSG00000155085.15	10098	AK9	protein_coding	0.884843	3.31547	2.87692	0.0898714	1
ENSG00000067066.17	14134	SP100	protein_coding	-0.38267	7.65754	2.87623	0.0899098	1
ENSG00000177311.11	14243	ZBTB38	protein_coding	-0.518404	5.01665	2.87362	0.0900557	1
ENSG00000175854.12	2575	SWI5	protein_coding	-0.639857	4.21718	2.86893	0.0903184	1
ENSG00000125967.16	4342	NECAB3	protein_coding	-4.12496	1.67776	2.86695	0.0904297	1
ENSG00000213741.10	9845	RPS29	protein_coding	0.339548	11.4733	2.86427	0.0905801	1
ENSG00000099942.13	5342	CRKL	protein_coding	-0.440263	6.06502	2.86355	0.0906209	1
ENSG00000110395.6	11740	CBL	protein_coding	-0.435725	6.10888	2.86085	0.090773	1
ENSG00000106100.11	6820	NOD1	protein_coding	-0.753721	3.66754	2.86042	0.0907971	1
ENSG00000128654.14	1717	MTX2	protein_coding	0.627034	4.20877	2.85536	0.0910831	1
ENSG00000126214.21	19251	KLC1	protein_coding	-0.719175	3.81474	2.85476	0.0911175	1
ENSG00000160094.15	3384	ZNF362	protein_coding	-0.981114	3.10268	2.84195	0.091846	1
ENSG00000168288.13	2150	MMADHC	protein_coding	0.555101	4.65603	2.84096	0.0919028	1
ENSG00000142621.19	12805	FHAD1	protein_coding	-1.37001	2.6389	2.84088	0.0919074	1
ENSG00000135094.11	3005	SDS	protein_coding	-0.393927	7.26668	2.83811	0.0920661	1
ENSG00000135828.11	6125	RNASEL	protein_coding	-0.537573	4.82783	2.83699	0.0921302	1
ENSG00000133574.10	2099	GIMAP4	protein_coding	-0.59419	4.39869	2.8275	0.0926762	1
ENSG00000214655.10	7953	ZSWIM8	protein_coding	-0.747253	3.69921	2.82741	0.0926809	1
ENSG00000119522.16	10256	DENND1A	protein_coding	-0.658727	4.03649	2.82664	0.0927256	1
ENSG00000139793.18	4908	MBNL2	protein_coding	0.590038	4.47893	2.82429	0.0928613	1
ENSG00000102879.15	4871	CORO1A	protein_coding	0.576044	4.50314	2.82018	0.0930992	1
ENSG00000130764.10	4509	LRRC47	protein_coding	-1.14698	2.85727	2.81832	0.0932074	1
ENSG00000011451.19	9826	WIZ	protein_coding	1.62965	2.42832	2.81439	0.0934356	1
ENSG00000123131.13	1855	PRDX4	protein_coding	0.412903	6.58676	2.81088	0.0936403	1
ENSG00000254901.8	5372	BORCS8	protein_coding	-0.769322	3.62281	2.80926	0.0937354	1
ENSG00000013725.14	5958	CD6	protein_coding	4.11448	1.6088	2.80565	0.093946	1
ENSG00000111231.9	2593	GPN3	protein_coding	0.440758	5.96317	2.8041	0.094037	1
ENSG00000153037.14	10517	SRP19	protein_coding	-0.885308	3.29275	2.80287	0.0941095	1
ENSG00000138175.9	3834	ARL3	protein_coding	0.481155	5.37116	2.80267	0.0941212	1
ENSG00000163527.9	5012	STT3B	protein_coding	0.424391	6.31129	2.79768	0.0944144	1
ENSG00000138433.16	3178	CIR1	protein_coding	0.378607	7.57402	2.79699	0.0944552	1
ENSG00000134686.18	4975	PHC2	protein_coding	0.63404	4.13105	2.79533	0.0945525	1
ENSG00000180938.6	3278	ZNF572	protein_coding	3.96787	1.6818	2.79466	0.0945925	1
ENSG00000138180.15	3271	CEP55	protein_coding	3.96787	1.6818	2.79466	0.0945925	1
ENSG00000169756.16	7771	LIMS1	protein_coding	0.36635	8.37051	2.78915	0.0949179	1
ENSG00000123600.19	10074	METTL8	protein_coding	-0.721526	3.75612	2.78755	0.095013	1
ENSG00000010539.11	7498	ZNF200	protein_coding	-0.984578	3.09461	2.78744	0.0950192	1
ENSG00000125107.18	10851	CNOT1	protein_coding	-0.447032	5.80678	2.78732	0.0950266	1
ENSG00000110429.14	12446	FBXO3	protein_coding	0.591775	4.46191	2.78644	0.0950788	1
ENSG00000165507.8	2979	DEPP1	protein_coding	-2.70585	1.9651	2.78518	0.0951537	1
ENSG00000129084.17	3301	PSMA1	protein_coding	-0.748367	3.65487	2.7803	0.0954436	1
ENSG00000136816.16	2907	TOR1B	protein_coding	-0.594233	4.45466	2.77994	0.095465	1
ENSG00000092421.16	10956	SEMA6A	protein_coding	-2.21674	2.14525	2.77881	0.0955325	1
ENSG00000106392.10	7805	C1GALT1	protein_coding	0.492043	5.16402	2.77876	0.0955354	1
ENSG00000076248.10	2567	UNG	protein_coding	1.05885	2.95053	2.77825	0.0955661	1
ENSG00000137040.9	4583	RANBP6	protein_coding	0.61346	4.28138	2.7728	0.095892	1
ENSG00000064989.13	7309	CALCRL	protein_coding	1.32763	2.65477	2.77241	0.0959155	1
ENSG00000110330.8	4532	BIRC2	protein_coding	0.420908	6.26764	2.76998	0.0960607	1
ENSG00000167110.17	6961	GOLGA2	protein_coding	-0.439531	5.91526	2.76931	0.0961012	1
ENSG00000005187.12	7510	ACSM3	protein_coding	2.71622	1.91405	2.76922	0.0961063	1
ENSG00000073060.16	7741	SCARB1	protein_coding	-0.58237	4.48931	2.768	0.0961795	1
ENSG00000168894.9	1220	RNF181	protein_coding	0.363973	8.55256	2.76737	0.0962177	1
ENSG00000101290.14	11800	CDS2	protein_coding	-0.378722	7.4179	2.76688	0.096247	1
ENSG00000133246.12	3291	PRAM1	protein_coding	-0.53288	4.90468	2.76564	0.0963215	1
ENSG00000111348.9	2042	ARHGDIB	protein_coding	0.349363	9.66033	2.764	0.0964202	1
ENSG00000069849.11	2617	ATP1B3	protein_coding	0.373353	7.85516	2.7639	0.0964266	1
ENSG00000146072.6	3595	TNFRSF21	protein_coding	0.991549	3.04709	2.76139	0.0965776	1
ENSG00000116127.18	14783	ALMS1	protein_coding	0.858453	3.34291	2.75935	0.0967009	1
ENSG00000081386.12	5921	ZNF510	protein_coding	2.01017	2.16388	2.75591	0.0969089	1
ENSG00000084070.12	3601	SMAP2	protein_coding	-0.439081	5.93575	2.75588	0.0969111	1
ENSG00000106346.11	7072	USP42	protein_coding	-0.872481	3.31162	2.75326	0.09707	1
ENSG00000196458.11	10826	ZNF605	protein_coding	1.63554	2.38883	2.7518	0.0971584	1
ENSG00000118418.14	1014	HMGN3	protein_coding	0.801357	3.47726	2.75155	0.0971735	1
ENSG00000164040.17	4626	PGRMC2	protein_coding	-0.533001	4.80128	2.75004	0.0972653	1
ENSG00000262919.8	1677	CCNQ	protein_coding	0.639059	4.08549	2.7416	0.0977804	1
ENSG00000125863.20	7040	MKKS	protein_coding	-0.97111	3.09561	2.74088	0.0978243	1
ENSG00000160685.13	4303	ZBTB7B	protein_coding	-1.30881	2.65496	2.74084	0.0978268	1
ENSG00000172340.14	3090	SUCLG2	protein_coding	0.479317	5.39353	2.74055	0.0978445	1
ENSG00000058668.14	9721	ATP2B4	protein_coding	-0.910565	3.26628	2.73647	0.0980951	1
ENSG00000101574.15	5724	METTL4	protein_coding	-0.720247	3.76685	2.73335	0.0982863	1
ENSG00000118242.16	3638	MREG	protein_coding	0.522444	4.86507	2.72982	0.0985038	1
ENSG00000028137.19	3778	TNFRSF1B	protein_coding	-0.378133	7.46685	2.72934	0.0985337	1
ENSG00000070814.20	11439	TCOF1	protein_coding	-0.620934	4.17674	2.7285	0.0985855	1
ENSG00000196576.15	7276	PLXNB2	protein_coding	-0.533702	4.78265	2.72461	0.0988259	1
ENSG00000153975.10	2656	ZUP1	protein_coding	0.586457	4.4011	2.72004	0.0991091	1
ENSG00000171631.14	3976	P2RY6	protein_coding	-0.970457	3.10068	2.71658	0.0993239	1
ENSG00000168615.12	7030	ADAM9	protein_coding	0.359906	9.22131	2.71386	0.0994938	1
ENSG00000138095.19	10028	LRPPRC	protein_coding	0.448103	5.71426	2.71363	0.0995078	1
ENSG00000025770.19	4459	NCAPH2	protein_coding	-0.885934	3.27843	2.71192	0.0996146	1
ENSG00000120860.10	2593	WASHC3	protein_coding	0.408776	6.41789	2.71186	0.0996185	1
ENSG00000169062.15	5755	UPF3A	protein_coding	-0.423043	6.13583	2.71032	0.0997146	1
ENSG00000048471.14	11299	SNX29	protein_coding	-0.426303	6.21556	2.70878	0.099811	1
ENSG00000159579.14	6058	RSPRY1	protein_coding	0.529076	4.81922	2.70821	0.0998464	1
ENSG00000164885.13	2302	CDK5	protein_coding	0.522506	4.84409	2.70813	0.0998516	1
ENSG00000204516.10	2798	MICB	protein_coding	-0.637243	4.09857	2.70754	0.0998885	1
ENSG00000160741.17	3602	CRTC2	protein_coding	-0.502435	5.03852	2.70225	0.10022	1
ENSG00000149657.20	3377	LSM14B	protein_coding	-1.00865	3.02844	2.70159	0.100262	1
ENSG00000182158.15	8807	CREB3L2	protein_coding	-0.463657	5.47474	2.69871	0.100443	1
ENSG00000167703.14	10606	SLC43A2	protein_coding	-0.378861	7.40317	2.69815	0.100478	1
ENSG00000178726.6	4109	THBD	protein_coding	0.85155	3.32397	2.69812	0.100481	1
ENSG00000115594.12	7123	IL1R1	protein_coding	-0.53228	4.76805	2.69734	0.100529	1
ENSG00000108861.9	4997	DUSP3	protein_coding	0.380151	7.38151	2.69724	0.100536	1
ENSG00000152642.10	4802	GPD1L	protein_coding	1.10733	2.86732	2.69203	0.100865	1
ENSG00000165714.11	6522	BORCS5	protein_coding	-0.756838	3.60124	2.6903	0.100974	1
ENSG00000167978.17	12969	SRRM2	protein_coding	-0.369702	7.73353	2.69003	0.100991	1
ENSG00000161011.20	7535	SQSTM1	protein_coding	-0.453263	5.62331	2.68533	0.10129	1
ENSG00000176208.9	7079	ATAD5	protein_coding	0.929957	3.17924	2.6749	0.101955	1
ENSG00000100387.8	3092	RBX1	protein_coding	0.352505	8.84693	2.6735	0.102045	1
ENSG00000060491.16	4702	OGFR	protein_coding	-0.523713	4.80339	2.67339	0.102052	1
ENSG00000068745.15	5624	IP6K2	protein_coding	0.464732	5.47223	2.67148	0.102175	1
ENSG00000129538.14	1083	RNASE1	protein_coding	-0.366946	8.39077	2.67146	0.102176	1
ENSG00000132640.15	6228	BTBD3	protein_coding	-1.24977	2.69884	2.67048	0.102239	1
ENSG00000112308.13	2591	C6orf62	protein_coding	-0.396335	6.73702	2.66963	0.102294	1
ENSG00000213341.11	6903	CHUK	protein_coding	0.518368	4.86555	2.66788	0.102406	1
ENSG00000164440.15	4796	TXLNB	protein_coding	3.8591	1.68346	2.665	0.102591	1
ENSG00000068001.14	4421	HYAL2	protein_coding	-1.88941	2.22102	2.65646	0.103143	1
ENSG00000163703.17	3778	CRELD1	protein_coding	0.526644	4.78811	2.65477	0.103253	1
ENSG00000178467.18	7637	P4HTM	protein_coding	-2.68587	1.91737	2.65393	0.103308	1
ENSG00000149930.18	8831	TAOK2	protein_coding	-0.924697	3.15667	2.65385	0.103313	1
ENSG00000107864.15	7919	CPEB3	protein_coding	-1.43957	2.52229	2.65347	0.103337	1
ENSG00000111344.11	4813	RASAL1	protein_coding	1.30236	2.64413	2.65202	0.103432	1
ENSG00000239697.11	1911	TNFSF12	protein_coding	-2.17049	2.09802	2.65189	0.103441	1
ENSG00000123545.6	2548	NDUFAF4	protein_coding	0.486464	5.13503	2.6518	0.103446	1
ENSG00000148483.9	5515	TMEM236	protein_coding	2.66264	1.96986	2.65072	0.103516	1
ENSG00000143314.12	1695	MRPL24	protein_coding	0.459823	5.42977	2.64942	0.103601	1
ENSG00000100207.18	7548	TCF20	protein_coding	-0.734758	3.65464	2.64925	0.103612	1
ENSG00000165312.6	2933	OTUD1	protein_coding	-0.478946	5.19159	2.64887	0.103637	1
ENSG00000118564.14	4573	FBXL5	protein_coding	0.424274	6.3353	2.64852	0.10366	1
ENSG00000131725.14	4202	WDR44	protein_coding	0.578772	4.45922	2.64847	0.103663	1
ENSG00000122068.13	7897	FYTTD1	protein_coding	0.400313	6.61312	2.64334	0.103998	1
ENSG00000109083.13	3227	IFT20	protein_coding	1.86312	2.26567	2.64074	0.104169	1
ENSG00000145703.16	7868	IQGAP2	protein_coding	-0.353673	8.48226	2.63698	0.104415	1
ENSG00000205238.9	2072	SPDYE2	protein_coding	-0.671808	3.92756	2.63657	0.104442	1
ENSG00000130309.11	4845	COLGALT1	protein_coding	-0.364832	7.8569	2.63647	0.104449	1
ENSG00000255298.3	1674	OR8G5	protein_coding	-2.73042	1.90374	2.63561	0.104506	1
ENSG00000090470.15	3235	PDCD7	protein_coding	-0.858088	3.29623	2.63346	0.104647	1
ENSG00000119986.7	1375	AVPI1	protein_coding	-0.447437	5.58228	2.63316	0.104667	1
ENSG00000151117.9	4243	TMEM86A	protein_coding	-0.530972	4.71273	2.63158	0.104771	1
ENSG00000102882.12	3669	MAPK3	protein_coding	-0.60795	4.25625	2.63112	0.104801	1
ENSG00000180357.9	12112	ZNF609	protein_coding	-0.568458	4.45742	2.63017	0.104864	1
ENSG00000173334.4	4099	TRIB1	protein_coding	0.538884	4.68224	2.62774	0.105025	1
ENSG00000099624.8	2249	ATP5F1D	protein_coding	0.476028	5.68202	2.62672	0.105092	1
ENSG00000100439.10	4070	ABHD4	protein_coding	-0.567743	4.47267	2.62544	0.105177	1
ENSG00000101452.15	4998	DHX35	protein_coding	0.648546	4.03531	2.62522	0.105191	1
ENSG00000148225.16	4933	WDR31	protein_coding	-4.10233	1.61076	2.62314	0.105329	1
ENSG00000008018.9	2219	PSMB1	protein_coding	0.353652	8.42361	2.62066	0.105494	1
ENSG00000114867.20	8257	EIF4G1	protein_coding	0.427844	5.96826	2.62052	0.105504	1
ENSG00000185420.19	5866	SMYD3	protein_coding	0.755973	3.58436	2.61833	0.105649	1
ENSG00000136144.12	4509	RCBTB1	protein_coding	0.532511	4.86852	2.61823	0.105656	1
ENSG00000053371.12	1781	AKR7A2	protein_coding	0.538781	4.72942	2.61543	0.105842	1
ENSG00000162971.11	11558	TYW5	protein_coding	0.810209	3.38408	2.61435	0.105915	1
ENSG00000177548.13	4498	RABEP2	protein_coding	1.67736	2.32185	2.61333	0.105982	1
ENSG00000113163.16	18138	COL4A3BP	protein_coding	-0.382602	6.99135	2.61214	0.106062	1
ENSG00000143390.17	4586	RFX5	protein_coding	-1.43286	2.52166	2.6115	0.106105	1
ENSG00000059573.9	3759	ALDH18A1	protein_coding	1.52779	2.43467	2.6113	0.106118	1
ENSG00000182004.13	2080	SNRPE	protein_coding	0.366428	7.61404	2.60616	0.106463	1
ENSG00000129351.17	11022	ILF3	protein_coding	-0.396278	6.56563	2.60321	0.106661	1
ENSG00000082515.18	5264	MRPL22	protein_coding	0.400513	6.48496	2.60269	0.106696	1
ENSG00000165802.22	4912	NSMF	protein_coding	-0.887317	3.20703	2.60269	0.106696	1
ENSG00000110079.18	2946	MS4A4A	protein_coding	-0.360008	7.88194	2.60057	0.106839	1
ENSG00000130177.16	3959	CDC16	protein_coding	-0.53102	4.6937	2.59883	0.106956	1
ENSG00000125534.10	1053	PPDPF	protein_coding	0.686141	3.79019	2.59861	0.106971	1
ENSG00000159256.13	6408	MORC3	protein_coding	-0.426805	5.86643	2.59463	0.10724	1
ENSG00000108771.13	3824	DHX58	protein_coding	-0.569771	4.45025	2.5913	0.107465	1
ENSG00000139117.14	5120	CPNE8	protein_coding	0.461435	5.42067	2.59061	0.107512	1
ENSG00000122884.12	3093	P4HA1	protein_coding	-0.606307	4.17176	2.58998	0.107556	1
ENSG00000206560.11	11276	ANKRD28	protein_coding	0.410123	6.29484	2.5868	0.107772	1
ENSG00000182934.12	4148	SRPRA	protein_coding	-0.525342	4.72523	2.58676	0.107774	1
ENSG00000162654.9	6141	GBP4	protein_coding	-1.14779	2.82573	2.58523	0.107878	1
ENSG00000134046.12	5686	MBD2	protein_coding	0.461801	5.32927	2.57898	0.108305	1
ENSG00000133816.15	20191	MICAL2	protein_coding	-1.00835	2.98455	2.57367	0.108669	1
ENSG00000059588.10	7819	TARBP1	protein_coding	1.5343	2.41706	2.57178	0.108799	1
ENSG00000204463.12	5310	BAG6	protein_coding	0.44614	5.54024	2.56763	0.109084	1
ENSG00000040341.18	8964	STAU2	protein_coding	0.769626	3.52908	2.5676	0.109087	1
ENSG00000168827.14	9032	GFM1	protein_coding	0.535615	4.64703	2.56415	0.109325	1
ENSG00000137955.16	5920	RABGGTB	protein_coding	-0.532343	4.62445	2.56294	0.109409	1
ENSG00000166200.15	7511	COPS2	protein_coding	0.436717	5.77515	2.56269	0.109426	1
ENSG00000145919.10	2018	BOD1	protein_coding	-0.658514	3.87181	2.56191	0.10948	1
ENSG00000113749.7	5679	HRH2	protein_coding	0.522185	4.82095	2.5618	0.109487	1
ENSG00000170260.8	3182	ZNF212	protein_coding	-0.882225	3.21204	2.5614	0.109515	1
ENSG00000187231.14	11405	SESTD1	protein_coding	-0.555948	4.47563	2.56058	0.109572	1
ENSG00000166164.15	8492	BRD7	protein_coding	-0.601243	4.18662	2.55839	0.109724	1
ENSG00000136068.14	13952	FLNB	protein_coding	1.51477	2.42469	2.55837	0.109726	1
ENSG00000102796.11	3530	DHRS12	protein_coding	3.93637	1.60201	2.55476	0.109976	1
ENSG00000257093.7	7369	KIAA1147	protein_coding	-0.955552	3.0699	2.55421	0.110014	1
ENSG00000135318.12	4533	NT5E	protein_coding	3.91959	1.60707	2.55297	0.110101	1
ENSG00000173821.19	28570	AC124319.1	protein_coding	-0.354053	8.86902	2.5518	0.110182	1
ENSG00000135503.13	5658	ACVR1B	protein_coding	-0.516521	4.78296	2.55173	0.110187	1
ENSG00000090263.16	5245	MRPS33	protein_coding	0.433355	5.75235	2.55013	0.110299	1
ENSG00000116514.16	2610	RNF19B	protein_coding	-0.549089	4.49076	2.54687	0.110526	1
ENSG00000164983.7	9029	TMEM65	protein_coding	0.854146	3.28512	2.54556	0.110619	1
ENSG00000225190.11	9233	PLEKHM1	protein_coding	-0.579569	4.34003	2.54427	0.110709	1
ENSG00000083168.11	24143	KAT6A	protein_coding	-0.478859	5.1325	2.54138	0.110911	1
ENSG00000119705.9	2631	SLIRP	protein_coding	0.347719	8.57586	2.539	0.111079	1
ENSG00000081087.15	5325	OSTM1	protein_coding	-0.361946	7.54715	2.53725	0.111202	1
ENSG00000131791.8	5460	PRKAB2	protein_coding	1.12116	2.79767	2.53708	0.111214	1
ENSG00000198420.10	6310	TCAF1	protein_coding	0.719875	3.62579	2.53523	0.111344	1
ENSG00000169246.16	4717	NPIPB3	protein_coding	-0.467555	5.64345	2.53352	0.111465	1
ENSG00000165406.16	7516	MARCH8	protein_coding	-0.673141	3.79731	2.53253	0.111535	1
ENSG00000125746.16	8224	EML2	protein_coding	-0.717627	3.77775	2.53222	0.111557	1
ENSG00000112667.12	1250	DNPH1	protein_coding	0.394278	6.46396	2.53129	0.111622	1
ENSG00000175582.19	4896	RAB6A	protein_coding	-0.494743	4.92893	2.53125	0.111625	1
ENSG00000105793.15	10436	GTPBP10	protein_coding	-0.901552	3.14432	2.53073	0.111662	1
ENSG00000072422.17	4779	RHOBTB1	protein_coding	2.77349	1.83769	2.53061	0.11167	1
ENSG00000011260.14	2703	UTP18	protein_coding	-0.402532	6.26555	2.52988	0.111722	1
ENSG00000197162.9	4952	ZNF785	protein_coding	-1.30601	2.61071	2.52988	0.111722	1
ENSG00000144791.10	12676	LIMD1	protein_coding	-0.655097	3.87583	2.52945	0.111753	1
ENSG00000163249.12	4707	CCNYL1	protein_coding	-0.570348	4.35171	2.52816	0.111844	1
ENSG00000134602.16	3317	STK26	protein_coding	0.707472	3.71215	2.52778	0.111871	1
ENSG00000160991.16	11107	ORAI2	protein_coding	-0.448263	5.45407	2.5275	0.111891	1
ENSG00000116133.13	6214	DHCR24	protein_coding	0.791369	3.41224	2.52702	0.111925	1
ENSG00000168653.11	548	NDUFS5	protein_coding	0.347042	8.54029	2.52615	0.111986	1
ENSG00000136522.13	1370	MRPL47	protein_coding	0.395328	6.41897	2.52513	0.112059	1
ENSG00000128524.5	762	ATP6V1F	protein_coding	-0.328075	11.1006	2.52385	0.11215	1
ENSG00000167986.13	13950	DDB1	protein_coding	0.382277	7.72237	2.52256	0.112242	1
ENSG00000102760.13	1030	RGCC	protein_coding	0.479686	5.08326	2.52038	0.112397	1
ENSG00000131747.15	6374	TOP2A	protein_coding	-2.61453	1.91209	2.51934	0.112471	1
ENSG00000100347.15	6410	SAMM50	protein_coding	-0.912514	3.12668	2.51147	0.113034	1
ENSG00000073614.12	12091	KDM5A	protein_coding	-0.412933	6.0052	2.51039	0.113112	1
ENSG00000117133.11	2290	RPF1	protein_coding	-0.415988	5.98389	2.50983	0.113152	1
ENSG00000113851.14	8068	CRBN	protein_coding	-0.574452	4.33041	2.50739	0.113327	1
ENSG00000100350.14	5577	FOXRED2	protein_coding	-0.722802	3.62649	2.50711	0.113348	1
ENSG00000196935.9	26230	SRGAP1	protein_coding	-1.83851	2.21524	2.50412	0.113563	1
ENSG00000122643.21	3494	NT5C3A	protein_coding	-0.473843	5.17695	2.50403	0.113569	1
ENSG00000029364.12	7138	SLC39A9	protein_coding	0.443947	5.57645	2.50339	0.113615	1
ENSG00000198478.8	4603	SH3BGRL2	protein_coding	1.90569	2.16744	2.50293	0.113648	1
ENSG00000109917.11	7058	ZPR1	protein_coding	-0.506124	4.83735	2.50209	0.113709	1
ENSG00000003436.16	11714	TFPI	protein_coding	-0.44244	5.76562	2.50178	0.113731	1
ENSG00000173575.21	16951	CHD2	protein_coding	-0.393963	6.48196	2.50129	0.113767	1
ENSG00000125945.15	4786	ZNF436	protein_coding	1.7094	2.27101	2.49897	0.113934	1
ENSG00000113916.18	5936	BCL6	protein_coding	0.507857	4.807	2.49882	0.113946	1
ENSG00000120948.17	6071	TARDBP	protein_coding	-0.628401	3.98685	2.49593	0.114155	1
ENSG00000112697.16	5103	TMEM30A	protein_coding	0.380234	6.95293	2.49587	0.114159	1
ENSG00000117335.19	8708	CD46	protein_coding	0.365523	7.72144	2.49505	0.114219	1
ENSG00000155506.17	8549	LARP1	protein_coding	-0.393469	6.36168	2.49503	0.11422	1
ENSG00000219481.10	12212	NBPF1	protein_coding	-0.657803	3.94925	2.49478	0.114238	1
ENSG00000008405.12	4782	CRY1	protein_coding	0.402026	6.18965	2.49426	0.114276	1
ENSG00000172216.5	1956	CEBPB	protein_coding	-0.463395	5.34641	2.49408	0.114289	1
ENSG00000180902.18	5256	D2HGDH	protein_coding	0.52902	4.69349	2.49201	0.114439	1
ENSG00000169239.13	8522	CA5B	protein_coding	-1.37302	2.58769	2.48902	0.114657	1
ENSG00000101464.10	2705	PIGU	protein_coding	0.720771	3.60129	2.48824	0.114714	1
ENSG00000168807.16	9875	SNTB2	protein_coding	-0.836028	3.27999	2.48647	0.114842	1
ENSG00000083845.9	3617	RPS5	protein_coding	0.341896	8.71753	2.48476	0.114967	1
ENSG00000178665.16	6480	ZNF713	protein_coding	-3.83563	1.67524	2.48453	0.114984	1
ENSG00000089775.11	12229	ZBTB25	protein_coding	-0.62832	3.97402	2.48369	0.115045	1
ENSG00000185513.16	15550	L3MBTL1	protein_coding	3.73228	1.68512	2.48231	0.115147	1
ENSG00000105185.12	2132	PDCD5	protein_coding	0.365737	7.13473	2.48065	0.115268	1
ENSG00000156113.23	35644	KCNMA1	protein_coding	-0.550571	4.47027	2.47812	0.115454	1
ENSG00000137337.15	7622	MDC1	protein_coding	-1.33086	2.59277	2.47792	0.115469	1
ENSG00000135778.12	15854	NTPCR	protein_coding	0.466474	5.14515	2.47775	0.115481	1
ENSG00000092929.11	7752	UNC13D	protein_coding	0.56613	4.35888	2.47079	0.115993	1
ENSG00000143155.13	3186	TIPRL	protein_coding	0.41874	5.83766	2.47009	0.116045	1
ENSG00000173660.12	1341	UQCRH	protein_coding	0.344611	8.31473	2.46811	0.116191	1
ENSG00000161298.18	11319	ZNF382	protein_coding	-2.05058	2.14825	2.46691	0.11628	1
ENSG00000104825.17	2324	NFKBIB	protein_coding	-0.560688	4.3899	2.46668	0.116297	1
ENSG00000104408.9	6005	EIF3E	protein_coding	0.354275	7.65542	2.46454	0.116456	1
ENSG00000154122.14	12695	ANKH	protein_coding	-0.678011	3.76544	2.46077	0.116736	1
ENSG00000132612.16	5676	VPS4A	protein_coding	-0.789504	3.39712	2.45655	0.117049	1
ENSG00000189067.12	5060	LITAF	protein_coding	-0.329773	9.65201	2.45311	0.117306	1
ENSG00000143771.12	5090	CNIH4	protein_coding	0.366599	7.08186	2.45272	0.117335	1
ENSG00000172046.19	5723	USP19	protein_coding	0.662093	3.80765	2.45147	0.117428	1
ENSG00000163754.17	3511	GYG1	protein_coding	0.438749	5.57273	2.45096	0.117466	1
ENSG00000126264.9	613	HCST	protein_coding	1.2555	2.69589	2.45026	0.117519	1
ENSG00000070367.16	12472	EXOC5	protein_coding	0.444842	5.40201	2.44923	0.117596	1
ENSG00000144455.14	6944	SUMF1	protein_coding	0.449878	5.46548	2.44863	0.117641	1
ENSG00000198551.10	3811	ZNF627	protein_coding	-0.645166	3.95643	2.44575	0.117857	1
ENSG00000104472.10	3305	CHRAC1	protein_coding	-0.4379	5.552	2.44189	0.118147	1
ENSG00000112306.8	639	RPS12	protein_coding	0.320903	10.7126	2.4406	0.118244	1
ENSG00000108055.9	4275	SMC3	protein_coding	0.383775	6.53064	2.43996	0.118293	1
ENSG00000155508.13	3930	CNOT8	protein_coding	-0.593913	4.14524	2.43947	0.11833	1
ENSG00000126947.12	2141	ARMCX1	protein_coding	0.600039	4.09534	2.43727	0.118496	1
ENSG00000032444.16	7172	PNPLA6	protein_coding	-0.508387	4.75857	2.435	0.118667	1
ENSG00000101439.9	3615	CST3	protein_coding	-0.341286	8.41007	2.43479	0.118683	1
ENSG00000053900.10	7494	ANAPC4	protein_coding	-0.450151	5.3645	2.43344	0.118785	1
ENSG00000115540.15	4081	MOB4	protein_coding	-1.00544	2.93739	2.43232	0.118871	1
ENSG00000240344.9	2914	PPIL3	protein_coding	0.446335	5.37762	2.43216	0.118883	1
ENSG00000165175.15	3790	MID1IP1	protein_coding	-0.507921	4.71188	2.42714	0.119264	1
ENSG00000148773.14	12845	MKI67	protein_coding	3.82054	1.60368	2.42131	0.119709	1
ENSG00000156928.4	3851	MALSU1	protein_coding	-0.523138	4.57987	2.42115	0.11972	1
ENSG00000162695.12	8600	SLC30A7	protein_coding	0.423509	5.86672	2.4191	0.119877	1
ENSG00000164615.5	2171	CAMLG	protein_coding	-0.433423	5.60128	2.41692	0.120045	1
ENSG00000158417.11	7865	EIF5B	protein_coding	0.350764	7.73971	2.41573	0.120135	1
ENSG00000085719.13	6737	CPNE3	protein_coding	0.409015	5.91371	2.41446	0.120233	1
ENSG00000111832.13	5867	RWDD1	protein_coding	0.38048	6.5756	2.41436	0.120241	1
ENSG00000221821.4	557	C6orf226	protein_coding	-0.647353	3.88213	2.40938	0.120624	1
ENSG00000166046.11	6616	TCP11L2	protein_coding	-0.773888	3.42911	2.40662	0.120837	1
ENSG00000119446.14	5196	RBM18	protein_coding	0.737973	3.52052	2.40658	0.12084	1
ENSG00000125434.11	3952	SLC25A35	protein_coding	2.69061	1.83737	2.40561	0.120914	1
ENSG00000275700.5	4635	AATF	protein_coding	-0.467636	5.11954	2.40492	0.120968	1
ENSG00000115459.18	7259	ELMOD3	protein_coding	-0.605654	4.05874	2.40345	0.121082	1
ENSG00000160446.19	2596	ZDHHC12	protein_coding	-1.80214	2.21657	2.39987	0.121359	1
ENSG00000144535.19	11337	DIS3L2	protein_coding	0.726452	3.53586	2.39757	0.121537	1
ENSG00000132952.12	5125	USPL1	protein_coding	0.532336	4.56488	2.39433	0.12179	1
ENSG00000125149.11	5965	C16orf70	protein_coding	-0.576074	4.29366	2.39241	0.121939	1
ENSG00000149089.13	5217	APIP	protein_coding	-0.71374	3.69216	2.39153	0.122008	1
ENSG00000071537.14	9553	SEL1L	protein_coding	0.368481	6.79898	2.38997	0.12213	1
ENSG00000119912.16	7607	IDE	protein_coding	0.460829	5.2184	2.38837	0.122255	1
ENSG00000163029.16	9824	SMC6	protein_coding	0.473269	5.03425	2.38787	0.122294	1
ENSG00000137801.10	9158	THBS1	protein_coding	-0.440723	5.74581	2.38774	0.122304	1
ENSG00000111331.13	8161	OAS3	protein_coding	-0.461513	5.55121	2.38692	0.122368	1
ENSG00000130227.17	6918	XPO7	protein_coding	0.470487	5.05701	2.38632	0.122415	1
ENSG00000241685.10	2065	ARPC1A	protein_coding	2.06055	2.10373	2.38603	0.122438	1
ENSG00000104689.9	2951	TNFRSF10A	protein_coding	-2.72896	1.83918	2.38581	0.122455	1
ENSG00000159915.12	4051	ZNF233	protein_coding	-2.70524	1.84056	2.38534	0.122492	1
ENSG00000185359.13	8205	HGS	protein_coding	-1.41591	2.47125	2.38506	0.122514	1
ENSG00000166133.18	2489	RPUSD2	protein_coding	-1.72597	2.26761	2.38227	0.122732	1
ENSG00000089041.17	5546	P2RX7	protein_coding	-0.381035	6.53082	2.37992	0.122918	1
ENSG00000186806.5	3771	VSIG10L	protein_coding	-0.823753	3.26371	2.37932	0.122965	1
ENSG00000164091.12	5719	WDR82	protein_coding	-0.373298	6.69766	2.37558	0.123259	1
ENSG00000133028.12	10299	SCO1	protein_coding	-0.600612	4.05049	2.37509	0.123298	1
ENSG00000100823.12	1886	APEX1	protein_coding	0.608591	4.03936	2.37489	0.123314	1
ENSG00000007541.16	7904	PIGQ	protein_coding	-1.45781	2.43146	2.37399	0.123385	1
ENSG00000186407.7	3754	CD300E	protein_coding	0.443133	5.78585	2.37374	0.123405	1
ENSG00000171643.14	1954	S100Z	protein_coding	-1.89978	2.15813	2.37296	0.123466	1
ENSG00000184634.16	7425	MED12	protein_coding	-0.605644	4.05964	2.37264	0.123492	1
ENSG00000184677.18	9169	ZBTB40	protein_coding	-0.59736	4.1698	2.37036	0.123672	1
ENSG00000134291.12	3475	TMEM106C	protein_coding	0.651418	3.8235	2.36975	0.12372	1
ENSG00000104356.11	4857	POP1	protein_coding	0.636382	3.88118	2.36726	0.123918	1
ENSG00000132781.17	3909	MUTYH	protein_coding	1.07898	2.80107	2.36524	0.124079	1
ENSG00000159377.11	2125	PSMB4	protein_coding	-0.338294	8.51086	2.36158	0.12437	1
ENSG00000205643.11	1637	CDPF1	protein_coding	0.738514	3.49185	2.36094	0.124421	1
ENSG00000065802.12	7407	ASB1	protein_coding	0.77685	3.38888	2.35737	0.124706	1
ENSG00000100316.16	4710	RPL3	protein_coding	0.323891	9.79956	2.35659	0.124768	1
ENSG00000198677.11	10454	TTC37	protein_coding	0.412291	5.80332	2.35512	0.124886	1
ENSG00000173542.8	8801	MOB1B	protein_coding	0.516894	4.5704	2.35436	0.124947	1
ENSG00000101782.15	4856	RIOK3	protein_coding	0.372366	6.75517	2.35385	0.124988	1
ENSG00000116641.17	24872	DOCK7	protein_coding	-0.526418	4.51867	2.35291	0.125063	1
ENSG00000141446.11	5285	ESCO1	protein_coding	0.447569	5.23337	2.35222	0.125118	1
ENSG00000110066.15	8632	KMT5B	protein_coding	-0.470234	4.9945	2.35084	0.125229	1
ENSG00000176087.15	3648	SLC35A4	protein_coding	-0.368886	6.84979	2.35002	0.125295	1
ENSG00000159228.13	2450	CBR1	protein_coding	-0.559466	4.38384	2.34959	0.12533	1
ENSG00000075240.17	4901	GRAMD4	protein_coding	-0.442012	5.32994	2.34629	0.125595	1
ENSG00000152315.5	2289	KCNK13	protein_coding	-2.49427	1.9626	2.34516	0.125686	1
ENSG00000148660.20	6780	CAMK2G	protein_coding	-1.77576	2.21364	2.34449	0.12574	1
ENSG00000162144.9	10597	CYB561A3	protein_coding	-0.506523	4.68442	2.34363	0.12581	1
ENSG00000060971.18	7106	ACAA1	protein_coding	-3.88612	1.6068	2.34348	0.125822	1
ENSG00000134871.18	19293	COL4A2	protein_coding	-3.8574	1.59863	2.33431	0.126564	1
ENSG00000258472.8	3218	AC005726.1	protein_coding	-3.8574	1.59863	2.33431	0.126564	1
ENSG00000108932.12	4061	SLC16A6	protein_coding	-0.480424	4.87805	2.33367	0.126617	1
ENSG00000151743.11	3137	AMN1	protein_coding	-2.12185	2.04536	2.33176	0.126772	1
ENSG00000204713.11	7985	TRIM27	protein_coding	-0.382718	6.31018	2.33149	0.126794	1
ENSG00000139505.11	5779	MTMR6	protein_coding	0.401609	6.12115	2.33064	0.126863	1
ENSG00000140044.13	6259	JDP2	protein_coding	-0.797034	3.309	2.3304	0.126883	1
ENSG00000061936.9	10157	SFSWAP	protein_coding	-0.493581	4.74261	2.32985	0.126928	1
ENSG00000156983.15	5477	BRPF1	protein_coding	0.565514	4.26169	2.32573	0.127264	1
ENSG00000104870.12	4173	FCGRT	protein_coding	-0.326938	9.07633	2.32407	0.1274	1
ENSG00000117262.19	5561	GPR89A	protein_coding	0.647052	3.84336	2.32345	0.127451	1
ENSG00000124357.13	8897	NAGK	protein_coding	-0.332888	8.3348	2.32004	0.12773	1
ENSG00000138375.12	5092	SMARCAL1	protein_coding	0.534514	4.41627	2.31903	0.127813	1
ENSG00000173588.14	6925	CEP83	protein_coding	0.631279	3.89844	2.31858	0.127851	1
ENSG00000160584.16	10920	SIK3	protein_coding	-0.656599	3.73963	2.31792	0.127905	1
ENSG00000137871.20	12113	ZNF280D	protein_coding	-0.986646	2.92434	2.31627	0.128041	1
ENSG00000162066.15	4366	AMDHD2	protein_coding	-1.07024	2.80129	2.31519	0.12813	1
ENSG00000147548.17	15245	NSD3	protein_coding	-0.412047	5.72152	2.30755	0.128761	1
ENSG00000139645.10	8813	ANKRD52	protein_coding	-1.38841	2.50237	2.30443	0.12902	1
ENSG00000138834.12	10285	MAPK8IP3	protein_coding	-1.19647	2.64745	2.30425	0.129035	1
ENSG00000138074.15	5588	SLC5A6	protein_coding	0.659301	3.74565	2.30139	0.129272	1
ENSG00000072864.15	5494	NDE1	protein_coding	-0.931744	3.01256	2.29985	0.1294	1
ENSG00000009307.16	5778	CSDE1	protein_coding	0.340495	8.39743	2.29924	0.129451	1
ENSG00000151500.15	2119	THYN1	protein_coding	0.402787	5.88429	2.2968	0.129654	1
ENSG00000134250.20	19930	NOTCH2	protein_coding	-0.367132	6.74295	2.29631	0.129695	1
ENSG00000164944.12	10775	VIRMA	protein_coding	0.422436	5.50477	2.29539	0.129772	1
ENSG00000156127.6	980	BATF	protein_coding	0.453345	5.1366	2.29515	0.129792	1
ENSG00000100290.3	951	BIK	protein_coding	3.80124	1.59862	2.2926	0.130006	1
ENSG00000178605.13_PAR_Y	2964	GTPBP6	protein_coding	-0.954931	2.97728	2.29232	0.130029	1
ENSG00000116954.8	5116	RRAGC	protein_coding	0.571526	4.16118	2.29205	0.130052	1
ENSG00000178996.14	6654	SNX18	protein_coding	-0.502191	4.62971	2.29119	0.130124	1
ENSG00000104320.13	6156	NBN	protein_coding	0.378567	6.37172	2.28898	0.13031	1
ENSG00000173207.13	2340	CKS1B	protein_coding	0.482732	4.81535	2.28865	0.130337	1
ENSG00000166816.14	2359	LDHD	protein_coding	4.02081	1.52407	2.28551	0.130601	1
ENSG00000116288.13	2397	PARK7	protein_coding	0.330459	8.37961	2.28269	0.130839	1
ENSG00000184863.11	13132	RBM33	protein_coding	-0.434874	5.31084	2.28221	0.130879	1
ENSG00000141279.16	11470	NPEPPS	protein_coding	-0.611822	3.99975	2.28097	0.130983	1
ENSG00000173480.11	5276	ZNF417	protein_coding	1.25684	2.63056	2.27921	0.131132	1
ENSG00000169499.15	6328	PLEKHA2	protein_coding	-0.408173	5.75035	2.27732	0.131292	1
ENSG00000167333.13	4254	TRIM68	protein_coding	0.736372	3.49272	2.27696	0.131323	1
ENSG00000196839.13	2809	ADA	protein_coding	-0.47533	4.97388	2.27138	0.131797	1
ENSG00000188177.14	11800	ZC3H6	protein_coding	-0.585742	4.06039	2.27102	0.131827	1
ENSG00000136807.13	3000	CDK9	protein_coding	-0.431617	5.37982	2.27083	0.131843	1
ENSG00000167862.10	1108	MRPL58	protein_coding	-0.523859	4.55849	2.2707	0.131854	1
ENSG00000173039.19	5459	RELA	protein_coding	-0.513463	4.65137	2.27027	0.131891	1
ENSG00000203710.11	12583	CR1	protein_coding	-0.712499	3.56783	2.27006	0.131908	1
ENSG00000171045.16	4339	TSNARE1	protein_coding	-0.911546	3.05664	2.26817	0.132069	1
ENSG00000128245.15	2392	YWHAH	protein_coding	0.542094	4.3521	2.26705	0.132165	1
ENSG00000172164.15	6794	SNTB1	protein_coding	-0.46142	4.99481	2.26571	0.132279	1
ENSG00000213516.10	5087	RBMXL1	protein_coding	0.674759	3.62901	2.26485	0.132353	1
ENSG00000102898.12	3704	NUTF2	protein_coding	0.357572	6.84354	2.26414	0.132413	1
ENSG00000136932.13	4203	TRMO	protein_coding	0.561205	4.20375	2.26373	0.132449	1
ENSG00000101337.15	5415	TM9SF4	protein_coding	0.421142	5.7252	2.26326	0.132489	1
ENSG00000141452.9	3090	RMC1	protein_coding	-0.766373	3.3805	2.26261	0.132544	1
ENSG00000165685.8	3489	TMEM52B	protein_coding	0.486556	4.73371	2.26245	0.132558	1
ENSG00000134294.14	6509	SLC38A2	protein_coding	0.367272	6.77489	2.26194	0.132601	1
ENSG00000100804.18	1765	PSMB5	protein_coding	0.368698	6.55249	2.26126	0.13266	1
ENSG00000103653.16	4570	CSK	protein_coding	-0.436052	5.31245	2.26117	0.132667	1
ENSG00000069399.15	3094	BCL3	protein_coding	-0.726266	3.46818	2.26082	0.132698	1
ENSG00000104856.14	3016	RELB	protein_coding	-0.654007	3.74265	2.25949	0.132811	1
ENSG00000118007.13	7843	STAG1	protein_coding	-0.433106	5.3672	2.25873	0.132877	1
ENSG00000118705.17	2700	RPN2	protein_coding	0.31469	10.1025	2.25844	0.132901	1
ENSG00000014123.10	4539	UFL1	protein_coding	0.385655	6.12912	2.25625	0.13309	1
ENSG00000198089.15	12174	SFI1	protein_coding	-1.27009	2.58789	2.24994	0.133634	1
ENSG00000136048.14	3940	DRAM1	protein_coding	-0.457702	5.15229	2.24957	0.133665	1
ENSG00000197405.8	2964	C5AR1	protein_coding	-0.325834	8.99541	2.24951	0.13367	1
ENSG00000146192.15	10166	FGD2	protein_coding	-0.509772	4.5372	2.24666	0.133917	1
ENSG00000004534.15	7299	RBM6	protein_coding	0.374444	6.39628	2.24563	0.134006	1
ENSG00000137770.14	9277	CTDSPL2	protein_coding	0.426641	5.37695	2.2424	0.134286	1
ENSG00000131446.16	11576	MGAT1	protein_coding	-0.324432	8.70276	2.24221	0.134302	1
ENSG00000107833.10	928	NPM3	protein_coding	1.06446	2.80572	2.24213	0.134309	1
ENSG00000102393.10	2275	GLA	protein_coding	0.335947	7.90495	2.23945	0.134542	1
ENSG00000204387.13	1801	SNHG32	protein_coding	-1.51119	2.36762	2.23894	0.134587	1
ENSG00000126705.14	8297	AHDC1	protein_coding	2.51252	1.90341	2.23745	0.134716	1
ENSG00000156136.10	3103	DCK	protein_coding	0.709313	3.54316	2.23664	0.134787	1
ENSG00000111602.12	5851	TIMELESS	protein_coding	0.658535	3.74263	2.23473	0.134953	1
ENSG00000105926.15	9369	MPP6	protein_coding	-2.58979	1.89713	2.23434	0.134988	1
ENSG00000214212.9	1552	C19orf38	protein_coding	0.908732	3.0347	2.23361	0.135052	1
ENSG00000198839.9	4014	ZNF277	protein_coding	0.492653	4.67444	2.23345	0.135065	1
ENSG00000130119.16	8807	GNL3L	protein_coding	-0.367912	6.49421	2.23309	0.135097	1
ENSG00000135636.14	8389	DYSF	protein_coding	-0.437485	5.22684	2.23203	0.13519	1
ENSG00000134326.11	4302	CMPK2	protein_coding	-0.628056	4.29964	2.23201	0.135191	1
ENSG00000074370.18	6893	ATP2A3	protein_coding	0.444638	5.21845	2.23153	0.135234	1
ENSG00000110925.6	5230	CSRNP2	protein_coding	1.0155	2.86319	2.22975	0.135389	1
ENSG00000046651.15	5176	OFD1	protein_coding	-0.605826	3.92828	2.22869	0.135482	1
ENSG00000145107.15	1899	TM4SF19	protein_coding	-0.551275	4.25608	2.22753	0.135584	1
ENSG00000275023.4	13315	MLLT6	protein_coding	-0.494501	4.6368	2.22729	0.135605	1
ENSG00000220205.9	3241	VAMP2	protein_coding	-1.42912	2.43564	2.22595	0.135723	1
ENSG00000099139.13	12705	PCSK5	protein_coding	0.890866	3.04681	2.2259	0.135728	1
ENSG00000100395.15	6374	L3MBTL2	protein_coding	-1.36341	2.47743	2.22584	0.135733	1
ENSG00000185115.5	4838	NSMCE3	protein_coding	-0.75185	3.37514	2.22507	0.1358	1
ENSG00000149177.13	9620	PTPRJ	protein_coding	-0.412926	5.61324	2.22211	0.13606	1
ENSG00000170017.12	7179	ALCAM	protein_coding	0.351506	6.9306	2.22159	0.136106	1
ENSG00000105677.12	1927	TMEM147	protein_coding	-0.402519	5.78158	2.22067	0.136187	1
ENSG00000146063.20	12811	TRIM41	protein_coding	-1.0846	2.76317	2.21846	0.136382	1
ENSG00000171055.15	8938	FEZ2	protein_coding	0.537027	4.32989	2.21783	0.136438	1
ENSG00000158863.22	8300	FAM160B2	protein_coding	-0.572409	4.12663	2.21596	0.136603	1
ENSG00000134318.14	10198	ROCK2	protein_coding	0.513769	4.48552	2.21571	0.136626	1
ENSG00000218739.10	4700	CEBPZOS	protein_coding	-0.461538	4.94945	2.2135	0.136822	1
ENSG00000120837.8	4899	NFYB	protein_coding	0.488084	4.70149	2.21226	0.136932	1
ENSG00000164346.10	4962	NSA2	protein_coding	0.369843	6.51466	2.21127	0.13702	1
ENSG00000213047.13	13203	DENND1B	protein_coding	-0.539029	4.30536	2.20952	0.137175	1
ENSG00000159592.11	7433	GPBP1L1	protein_coding	0.385139	6.53644	2.20941	0.137185	1
ENSG00000169446.5	3738	MMGT1	protein_coding	0.532564	4.35579	2.20859	0.137258	1
ENSG00000177963.14	6685	RIC8A	protein_coding	-1.76114	2.20585	2.20853	0.137263	1
ENSG00000122390.19	7349	NAA60	protein_coding	0.617894	3.85803	2.2078	0.137328	1
ENSG00000153944.11	21494	MSI2	protein_coding	-0.780026	3.29385	2.2068	0.137417	1
ENSG00000121864.10	6819	ZNF639	protein_coding	-0.653917	3.70291	2.2057	0.137515	1
ENSG00000182473.22	10116	EXOC7	protein_coding	-0.775284	3.33459	2.20297	0.137759	1
ENSG00000175592.8	1887	FOSL1	protein_coding	-2.52294	1.89823	2.20195	0.137849	1
ENSG00000146376.11	4592	ARHGAP18	protein_coding	0.328142	8.09072	2.20005	0.13802	1
ENSG00000101224.17	4314	CDC25B	protein_coding	-0.519305	4.49826	2.19983	0.13804	1
ENSG00000103671.9	3135	TRIP4	protein_coding	-0.405367	5.66133	2.19959	0.138061	1
ENSG00000163743.13	6565	RCHY1	protein_coding	-0.76587	3.33646	2.19891	0.138122	1
ENSG00000162723.10	1139	SLAMF9	protein_coding	0.607657	4.13023	2.19806	0.138198	1
ENSG00000130818.12	7546	ZNF426	protein_coding	-0.766922	3.38869	2.19308	0.138646	1
ENSG00000064042.18	10862	LIMCH1	protein_coding	3.68525	1.60029	2.19191	0.138751	1
ENSG00000148248.14	3445	SURF4	protein_coding	0.352027	7.0078	2.19151	0.138787	1
ENSG00000185219.17	18886	ZNF445	protein_coding	-0.756521	3.3612	2.19091	0.138841	1
ENSG00000167685.15	7143	ZNF444	protein_coding	-1.60027	2.27418	2.18589	0.139294	1
ENSG00000164506.14	10504	STXBP5	protein_coding	-0.691826	3.59404	2.1829	0.139565	1
ENSG00000123933.17	6873	MXD4	protein_coding	-0.660932	3.64654	2.18207	0.13964	1
ENSG00000165660.8	2955	ABRAXAS2	protein_coding	0.415312	5.45622	2.18123	0.139716	1
ENSG00000127580.17	3651	WDR24	protein_coding	2.44533	1.91228	2.18046	0.139786	1
ENSG00000188677.14	7403	PARVB	protein_coding	-0.565921	4.10277	2.18013	0.139816	1
ENSG00000124422.12	6777	USP22	protein_coding	-0.758037	3.36446	2.17951	0.139872	1
ENSG00000122417.15	10898	ODF2L	protein_coding	0.657339	3.67653	2.17904	0.139915	1
ENSG00000137221.14	6741	TJAP1	protein_coding	-0.642591	3.72011	2.17762	0.140045	1
ENSG00000116604.18	6351	MEF2D	protein_coding	-0.575173	4.09419	2.17479	0.140302	1
ENSG00000100522.10	4010	GNPNAT1	protein_coding	1.38121	2.43682	2.17397	0.140377	1
ENSG00000150347.16	8760	ARID5B	protein_coding	0.421773	5.35691	2.1728	0.140484	1
ENSG00000196715.7	6092	VKORC1L1	protein_coding	0.698856	3.51175	2.17122	0.140628	1
ENSG00000227507.2	1535	LTB	protein_coding	1.10929	2.71649	2.16962	0.140775	1
ENSG00000167566.17	8090	NCKAP5L	protein_coding	-0.89228	3.05299	2.16922	0.140812	1
ENSG00000122696.14	3397	SLC25A51	protein_coding	-1.0395	2.8003	2.16906	0.140826	1
ENSG00000132507.18	2685	EIF5A	protein_coding	-0.481032	4.80289	2.16675	0.141038	1
ENSG00000163959.10	5263	SLC51A	protein_coding	-1.58796	2.27642	2.16648	0.141063	1
ENSG00000186188.10	4060	FFAR4	protein_coding	2.61746	1.83238	2.16591	0.141115	1
ENSG00000104946.13	4746	TBC1D17	protein_coding	-0.722875	3.49386	2.16364	0.141323	1
ENSG00000136250.11	3510	AOAH	protein_coding	-0.415622	5.82979	2.16056	0.141607	1
ENSG00000124789.11	6030	NUP153	protein_coding	-0.558727	4.18799	2.15913	0.141739	1
ENSG00000169627.8	1365	BOLA2B	protein_coding	0.354073	6.86369	2.15746	0.141893	1
ENSG00000237765.7	4817	FAM200B	protein_coding	0.437464	5.16295	2.15722	0.141915	1
ENSG00000174227.16	10899	PIGG	protein_coding	0.482844	4.72472	2.15691	0.141944	1
ENSG00000102172.16	2026	SMS	protein_coding	-0.32328	8.19106	2.15442	0.142173	1
ENSG00000138614.15	4210	INTS14	protein_coding	-0.414722	5.44677	2.15403	0.14221	1
ENSG00000276966.2	1487	HIST1H4E	protein_coding	-0.89153	3.05934	2.15287	0.142317	1
ENSG00000065970.9	6297	FOXJ2	protein_coding	-0.556099	4.14068	2.15188	0.142409	1
ENSG00000130164.13	7718	LDLR	protein_coding	-0.444348	5.05515	2.15159	0.142436	1
ENSG00000170571.12	5240	EMB	protein_coding	0.643747	3.67911	2.15016	0.142568	1
ENSG00000158517.14	3522	NCF1	protein_coding	-0.465025	4.84687	2.15007	0.142577	1
ENSG00000122965.11	5866	RBM19	protein_coding	0.523395	4.35559	2.1488	0.142695	1
ENSG00000198034.11	2930	RPS4X	protein_coding	0.307854	9.75932	2.14803	0.142767	1
ENSG00000026751.17	4833	SLAMF7	protein_coding	-0.355776	6.76948	2.14706	0.142857	1
ENSG00000129158.11	3387	SERGEF	protein_coding	-0.990887	2.89129	2.14688	0.142873	1
ENSG00000099308.10	6772	MAST3	protein_coding	-0.426436	5.26986	2.14558	0.142994	1
ENSG00000086232.13	5492	EIF2AK1	protein_coding	0.551495	4.22408	2.14556	0.142996	1
ENSG00000174695.10	4865	TMEM167A	protein_coding	0.331773	7.53159	2.1437	0.14317	1
ENSG00000163121.10	2494	NEURL3	protein_coding	-3.9339	1.5239	2.14297	0.143238	1
ENSG00000127837.9	3140	AAMP	protein_coding	0.357907	6.58761	2.14265	0.143268	1
ENSG00000122223.13	2889	CD244	protein_coding	-2.6033	1.83389	2.14074	0.143446	1
ENSG00000169598.15	3870	DFFB	protein_coding	-0.701492	3.49171	2.13907	0.143602	1
ENSG00000102531.16	7698	FNDC3A	protein_coding	-0.441464	5.06922	2.13464	0.144018	1
ENSG00000065491.8	3462	TBC1D22B	protein_coding	-1.31759	2.50809	2.13442	0.144039	1
ENSG00000129562.11	761	DAD1	protein_coding	0.315198	8.80102	2.13393	0.144084	1
ENSG00000035862.12	5633	TIMP2	protein_coding	-0.314065	9.00016	2.1338	0.144096	1
ENSG00000120129.6	2013	DUSP1	protein_coding	0.342607	7.10652	2.1329	0.144181	1
ENSG00000136628.18	5323	EPRS	protein_coding	0.384933	5.99675	2.13157	0.144307	1
ENSG00000113719.16	14161	ERGIC1	protein_coding	-0.36874	6.28033	2.12577	0.144854	1
ENSG00000131236.17	3814	CAP1	protein_coding	-0.460907	4.91588	2.12522	0.144905	1
ENSG00000198682.13	4083	PAPSS2	protein_coding	0.496979	4.54491	2.12484	0.144942	1
ENSG00000135637.13	4897	CCDC142	protein_coding	-2.02537	2.03851	2.12433	0.14499	1
ENSG00000177084.16	16609	POLE	protein_coding	-0.893525	3.01006	2.12406	0.145016	1
ENSG00000213799.12	6453	ZNF845	protein_coding	0.787032	3.27953	2.12321	0.145095	1
ENSG00000235173.7	2817	HGH1	protein_coding	1.11562	2.68337	2.11979	0.14542	1
ENSG00000160714.10	4190	UBE2Q1	protein_coding	-0.445122	5.08055	2.11923	0.145473	1
ENSG00000168591.16	3709	TMUB2	protein_coding	0.413407	5.44221	2.11895	0.1455	1
ENSG00000136870.10	3433	ZNF189	protein_coding	-1.03336	2.80122	2.11801	0.145589	1
ENSG00000106588.11	5294	PSMA2	protein_coding	-0.474382	4.78462	2.11648	0.145735	1
ENSG00000092108.20	6571	SCFD1	protein_coding	0.373504	6.15209	2.10821	0.146524	1
ENSG00000212719.12	17263	C17orf51	protein_coding	-2.51887	1.84029	2.10699	0.146641	1
ENSG00000176101.12	1170	SSNA1	protein_coding	0.363553	6.35486	2.10401	0.146927	1
ENSG00000188060.7	2200	RAB42	protein_coding	-0.35613	6.60348	2.10004	0.147309	1
ENSG00000156508.18	5474	EEF1A1	protein_coding	0.288415	11.8024	2.09901	0.147408	1
ENSG00000132170.21	4545	PPARG	protein_coding	0.391302	5.90691	2.09837	0.14747	1
ENSG00000143303.12	3169	RRNAD1	protein_coding	0.790646	3.19742	2.098	0.147505	1
ENSG00000122641.11	8284	INHBA	protein_coding	2.35072	2.04639	2.0962	0.14768	1
ENSG00000112695.11	1922	COX7A2	protein_coding	0.307777	9.4027	2.09541	0.147755	1
ENSG00000215421.9	12190	ZNF407	protein_coding	0.664333	3.58225	2.09523	0.147773	1
ENSG00000170627.11	2524	GTSF1	protein_coding	1.30056	2.58663	2.09484	0.14781	1
ENSG00000157181.16	4073	ODR4	protein_coding	0.419176	5.30804	2.09052	0.148229	1
ENSG00000185621.11	8692	LMLN	protein_coding	2.08828	1.98027	2.09023	0.148257	1
ENSG00000211455.8	6863	STK38L	protein_coding	0.436526	5.07321	2.08894	0.148383	1
ENSG00000178573.7	6999	MAF	protein_coding	-0.4688	4.75015	2.08694	0.148577	1
ENSG00000107164.16	6603	FUBP3	protein_coding	0.459285	4.90565	2.08616	0.148653	1
ENSG00000214511.3	371	HIGD1C	protein_coding	-3.85067	1.51708	2.08468	0.148797	1
ENSG00000089123.16	2897	TASP1	protein_coding	0.748451	3.33465	2.08434	0.14883	1
ENSG00000140264.19	7347	SERF2	protein_coding	-0.392336	5.90769	2.08136	0.149121	1
ENSG00000214654.8	2516	B3GNT10	protein_coding	3.74822	1.51891	2.08132	0.149124	1
ENSG00000186767.6	4117	SPIN4	protein_coding	3.74822	1.51891	2.08132	0.149124	1
ENSG00000198246.9	5438	SLC29A3	protein_coding	-0.398067	6.09532	2.08119	0.149137	1
ENSG00000147364.16	11438	FBXO25	protein_coding	-0.701518	3.47957	2.07562	0.149683	1
ENSG00000143363.17	3156	PRUNE1	protein_coding	-0.602972	3.88349	2.07208	0.150031	1
ENSG00000268043.7	7272	NBPF12	protein_coding	-0.513312	4.41121	2.07115	0.150122	1
ENSG00000145725.19	17270	PPIP5K2	protein_coding	0.342264	6.8095	2.0711	0.150127	1
ENSG00000122224.18	9118	LY9	protein_coding	-0.547618	4.25969	2.069	0.150333	1
ENSG00000148803.12	1270	FUOM	protein_coding	0.345121	6.78023	2.06615	0.150615	1
ENSG00000165325.13	4227	DEUP1	protein_coding	3.7631	1.51383	2.06219	0.151006	1
ENSG00000168569.7	2280	TMEM223	protein_coding	0.82309	3.12106	2.06024	0.1512	1
ENSG00000006634.8	4595	DBF4	protein_coding	0.470106	4.67719	2.05831	0.151392	1
ENSG00000162390.17	9768	ACOT11	protein_coding	2.51827	1.83428	2.05828	0.151395	1
ENSG00000196655.11	5140	TRAPPC4	protein_coding	-0.587657	3.91863	2.05822	0.1514	1
ENSG00000184470.21	8201	TXNRD2	protein_coding	-0.977268	2.84356	2.05717	0.151505	1
ENSG00000135378.4	5543	PRRG4	protein_coding	-0.846289	3.09125	2.05002	0.152218	1
ENSG00000087460.25	14145	GNAS	protein_coding	-0.316156	8.07723	2.04748	0.152471	1
ENSG00000119535.17	8429	CSF3R	protein_coding	-0.335195	7.46889	2.0434	0.152881	1
ENSG00000134825.15	3068	TMEM258	protein_coding	0.333916	7.31144	2.04316	0.152905	1
ENSG00000166971.17	5195	AKTIP	protein_coding	0.945034	2.8906	2.04303	0.152918	1
ENSG00000174574.16	2688	AKIRIN1	protein_coding	0.4393	5.11525	2.04209	0.153012	1
ENSG00000111880.16	5188	RNGTT	protein_coding	0.530739	4.25769	2.04103	0.153119	1
ENSG00000164916.11	13106	FOXK1	protein_coding	-0.754753	3.28591	2.0382	0.153405	1
ENSG00000141699.11	5145	RETREG3	protein_coding	-0.35965	6.33377	2.03784	0.153441	1
ENSG00000149636.15	2739	DSN1	protein_coding	0.599477	3.81694	2.03777	0.153448	1
ENSG00000153140.8	3106	CETN3	protein_coding	0.41724	5.33565	2.03732	0.153494	1
ENSG00000074621.14	9084	SLC24A1	protein_coding	1.1584	2.60159	2.03612	0.153614	1
ENSG00000128626.11	2144	MRPS12	protein_coding	0.401602	5.45174	2.03474	0.153754	1
ENSG00000204070.10	6000	SYS1	protein_coding	0.35785	6.48566	2.03459	0.153769	1
ENSG00000215301.10	15892	DDX3X	protein_coding	0.338923	7.03444	2.03328	0.153902	1
ENSG00000103126.15	7537	AXIN1	protein_coding	-0.766353	3.24274	2.03275	0.153955	1
ENSG00000090621.14	6782	PABPC4	protein_coding	-0.344435	6.84878	2.03243	0.153988	1
ENSG00000012061.15	5576	ERCC1	protein_coding	0.537033	4.14304	2.02844	0.154393	1
ENSG00000156587.16	2062	UBE2L6	protein_coding	-0.333294	7.30986	2.02634	0.154606	1
ENSG00000105698.16	4968	USF2	protein_coding	-0.342225	6.76307	2.02513	0.154729	1
ENSG00000164296.7	4127	TIGD6	protein_coding	2.37578	1.91392	2.02433	0.154811	1
ENSG00000169891.18	11336	REPS2	protein_coding	-0.9165	2.96324	2.02259	0.154988	1
ENSG00000158887.16	2150	MPZ	protein_coding	-3.78142	1.5185	2.02129	0.155121	1
ENSG00000213123.11	1246	TCTEX1D2	protein_coding	-3.78142	1.5185	2.02129	0.155121	1
ENSG00000197381.16	10049	ADARB1	protein_coding	-3.78142	1.5185	2.02129	0.155121	1
ENSG00000113140.11	4641	SPARC	protein_coding	-1.08259	2.72637	2.02082	0.155169	1
ENSG00000204536.14	5182	CCHCR1	protein_coding	1.0284	2.75605	2.02046	0.155206	1
ENSG00000157500.12	7516	APPL1	protein_coding	-0.428465	5.12204	2.01939	0.155315	1
ENSG00000138279.16	2862	ANXA7	protein_coding	-0.398721	5.50622	2.01603	0.155659	1
ENSG00000188483.7	2711	IER5L	protein_coding	-1.94781	2.08569	2.0153	0.155734	1
ENSG00000175309.15	8439	PHYKPL	protein_coding	-0.426888	5.10519	2.01511	0.155753	1
ENSG00000168995.13	2043	SIGLEC7	protein_coding	-1.7157	2.16054	2.01362	0.155906	1
ENSG00000162694.14	4015	EXTL2	protein_coding	1.79566	2.10955	2.01356	0.155912	1
ENSG00000141337.12	6587	ARSG	protein_coding	-0.571079	3.94518	2.01127	0.156148	1
ENSG00000122218.16	7688	COPA	protein_coding	0.325214	7.92522	2.00966	0.156313	1
ENSG00000274211.6	9005	SOCS7	protein_coding	1.51666	2.28199	2.0088	0.156403	1
ENSG00000119632.4	1602	IFI27L2	protein_coding	0.32429	7.49454	2.00863	0.15642	1
ENSG00000167635.11	4146	ZNF146	protein_coding	0.401127	5.62402	2.0085	0.156434	1
ENSG00000158428.4	3820	CATIP	protein_coding	-0.558143	4.05384	2.0082	0.156464	1
ENSG00000175470.20	7392	PPP2R2D	protein_coding	0.749959	3.30814	2.00807	0.156478	1
ENSG00000049618.23	44677	ARID1B	protein_coding	-0.395484	5.50716	2.00717	0.15657	1
ENSG00000156026.14	4533	MCU	protein_coding	0.526061	4.23595	2.00556	0.156737	1
ENSG00000258984.5	3195	UBE2F-SCLY	protein_coding	-1.73739	2.15493	2.00508	0.156787	1
ENSG00000134215.16	7306	VAV3	protein_coding	-0.480684	4.56241	2.00465	0.156831	1
ENSG00000172716.16	5982	SLFN11	protein_coding	0.385443	5.91048	2.00378	0.156921	1
ENSG00000089060.11	6768	SLC8B1	protein_coding	-0.344667	6.77038	2.00364	0.156935	1
ENSG00000161091.13	5290	MFSD12	protein_coding	-1.23569	2.51863	2.00328	0.156973	1
ENSG00000179526.17	2783	SHARPIN	protein_coding	0.469408	4.67499	2.00293	0.157008	1
ENSG00000185344.14	13694	ATP6V0A2	protein_coding	-0.556342	4.01413	2.00189	0.157116	1
ENSG00000154310.17	11448	TNIK	protein_coding	-0.396458	5.72478	2.00152	0.157155	1
ENSG00000120738.8	3137	EGR1	protein_coding	0.422064	5.2362	2.00111	0.157197	1
ENSG00000175426.11	5357	PCSK1	protein_coding	-3.63764	1.59329	2.001	0.157209	1
ENSG00000099284.14	1932	H2AFY2	protein_coding	-3.63764	1.59329	2.001	0.157209	1
ENSG00000128311.14	1877	TST	protein_coding	0.714115	3.35453	2.00008	0.157304	1
ENSG00000153066.12	4292	TXNDC11	protein_coding	-0.955578	2.91773	1.99967	0.157347	1
ENSG00000188419.14	8644	CHM	protein_coding	-0.451978	4.81308	1.99762	0.15756	1
ENSG00000170584.11	8809	NUDCD2	protein_coding	0.372177	5.91731	1.995	0.157833	1
ENSG00000107036.12	8591	RIC1	protein_coding	0.555942	4.03426	1.99293	0.158048	1
ENSG00000088451.11	2571	TGDS	protein_coding	0.504749	4.35877	1.99167	0.15818	1
ENSG00000164611.13	1975	PTTG1	protein_coding	0.76391	3.28101	1.99147	0.1582	1
ENSG00000116729.14	4459	WLS	protein_coding	-0.834872	3.06977	1.99108	0.158241	1
ENSG00000170615.14	3377	SLC26A5	protein_coding	-3.6891	1.59189	1.99003	0.158351	1
ENSG00000064490.14	2503	RFXANK	protein_coding	-3.6891	1.59189	1.99003	0.158351	1
ENSG00000124181.14	9648	PLCG1	protein_coding	-3.6891	1.59189	1.99003	0.158351	1
ENSG00000114127.10	11982	XRN1	protein_coding	-0.398852	5.48457	1.98871	0.158489	1
ENSG00000102225.16	6531	CDK16	protein_coding	-0.610019	3.76014	1.98809	0.158554	1
ENSG00000074416.14	11849	MGLL	protein_coding	-0.299781	9.31827	1.98728	0.158639	1
ENSG00000106477.19	12539	CEP41	protein_coding	0.702883	3.3843	1.9865	0.158721	1
ENSG00000147905.17	3992	ZCCHC7	protein_coding	0.455012	4.7568	1.9856	0.158815	1
ENSG00000089050.16	3843	RBBP9	protein_coding	0.51459	4.30048	1.98558	0.158817	1
ENSG00000143442.22	10301	POGZ	protein_coding	-0.435097	4.96535	1.98533	0.158844	1
ENSG00000174744.14	2514	BRMS1	protein_coding	0.37035	5.9918	1.98445	0.158936	1
ENSG00000104976.12	1978	SNAPC2	protein_coding	0.680328	3.47207	1.98279	0.15911	1
ENSG00000106034.18	7683	CPED1	protein_coding	1.44152	2.32134	1.98275	0.159114	1
ENSG00000132535.19	10317	DLG4	protein_coding	-1.80826	2.10859	1.98123	0.159274	1
ENSG00000156162.16	7136	DPY19L4	protein_coding	0.920856	2.90362	1.98118	0.159279	1
ENSG00000168172.9	15232	HOOK3	protein_coding	-0.319263	7.56378	1.98068	0.159332	1
ENSG00000080819.9	3157	CPOX	protein_coding	-0.975546	2.82364	1.98004	0.159399	1
ENSG00000133119.13	2858	RFC3	protein_coding	0.827839	3.07067	1.9792	0.159488	1
ENSG00000184281.15	2659	TSSC4	protein_coding	-0.621405	3.68406	1.97912	0.159497	1
ENSG00000125676.20	10277	THOC2	protein_coding	0.344267	6.53711	1.97707	0.159713	1
ENSG00000214078.12	3608	CPNE1	protein_coding	-0.414539	5.28549	1.97678	0.159743	1
ENSG00000162444.12	862	RBP7	protein_coding	-0.455586	4.79988	1.97174	0.160277	1
ENSG00000143398.20	5405	PIP5K1A	protein_coding	0.457167	4.71667	1.96986	0.160476	1
ENSG00000182118.8	2402	FAM89A	protein_coding	-0.372551	6.07101	1.96862	0.160608	1
ENSG00000090520.11	5731	DNAJB11	protein_coding	-0.448194	4.79918	1.9675	0.160727	1
ENSG00000166979.13	4353	EVA1C	protein_coding	-3.57335	1.5947	1.96547	0.160943	1
ENSG00000099821.14	5060	POLRMT	protein_coding	-1.18355	2.59126	1.96225	0.161286	1
ENSG00000172915.18	11949	NBEA	protein_coding	3.63808	1.51551	1.95902	0.161632	1
ENSG00000112851.14	10216	ERBIN	protein_coding	0.345386	6.46494	1.95882	0.161653	1
ENSG00000140464.19	12657	PML	protein_coding	-0.607861	3.73482	1.95629	0.161924	1
ENSG00000105127.9	4296	AKAP8	protein_coding	0.54987	4.0149	1.95621	0.161933	1
ENSG00000162927.14	7651	PUS10	protein_coding	0.704328	3.36928	1.9559	0.161966	1
ENSG00000253958.1	2169	CLDN23	protein_coding	-1.09891	2.6718	1.95497	0.162066	1
ENSG00000111667.13	3738	USP5	protein_coding	0.401691	5.53426	1.9544	0.162127	1
ENSG00000144043.12	4184	TEX261	protein_coding	0.742291	3.2506	1.95398	0.162172	1
ENSG00000171444.18	10739	MCC	protein_coding	-2.04467	1.98709	1.95397	0.162173	1
ENSG00000156469.8	1801	MTERF3	protein_coding	0.65028	3.57913	1.95206	0.162378	1
ENSG00000198131.14	7216	ZNF544	protein_coding	-1.92098	2.04378	1.9517	0.162418	1
ENSG00000182185.18	7477	RAD51B	protein_coding	0.496029	4.41639	1.94808	0.162807	1
ENSG00000188315.8	4142	C3orf62	protein_coding	-0.749367	3.24089	1.94724	0.162898	1
ENSG00000205531.13	5200	NAP1L4	protein_coding	-0.349772	6.31429	1.94692	0.162932	1
ENSG00000178307.9	3309	TMEM11	protein_coding	0.362972	6.04382	1.9469	0.162935	1
ENSG00000184497.12	7287	TMEM255B	protein_coding	-0.574074	3.89586	1.94562	0.163073	1
ENSG00000079332.15	6914	SAR1A	protein_coding	0.318083	7.52735	1.94504	0.163136	1
ENSG00000144468.17	6926	RHBDD1	protein_coding	0.609848	3.73462	1.9448	0.163162	1
ENSG00000105329.9	3238	TGFB1	protein_coding	-0.688475	3.448	1.94394	0.163255	1
ENSG00000166900.17	7308	STX3	protein_coding	-0.397623	5.49902	1.94375	0.163275	1
ENSG00000101194.18	5461	SLC17A9	protein_coding	0.598278	3.82058	1.94292	0.163365	1
ENSG00000178035.12	2773	IMPDH2	protein_coding	-0.714996	3.33442	1.94268	0.163391	1
ENSG00000168036.18	11759	CTNNB1	protein_coding	0.316214	7.79781	1.94253	0.163407	1
ENSG00000163807.6	5216	KIAA1143	protein_coding	-0.366592	5.92275	1.94112	0.16356	1
ENSG00000135482.7	8363	ZC3H10	protein_coding	-0.849846	3.01615	1.94098	0.163576	1
ENSG00000143977.14	1764	SNRPG	protein_coding	0.308512	8.20284	1.94029	0.16365	1
ENSG00000184719.12	4790	RNLS	protein_coding	-0.707179	3.37103	1.93976	0.163708	1
ENSG00000167130.18	2238	DOLPP1	protein_coding	1.08612	2.64487	1.93922	0.163766	1
ENSG00000139233.7	7975	LLPH	protein_coding	-1.01671	2.75675	1.93743	0.163961	1
ENSG00000123094.15	7619	RASSF8	protein_coding	2.56281	1.76267	1.93702	0.164006	1
ENSG00000130653.16	9845	PNPLA7	protein_coding	-1.63931	2.29937	1.93474	0.164254	1
ENSG00000198961.10	5193	PJA2	protein_coding	0.325565	7.22995	1.93408	0.164326	1
ENSG00000139192.12	3188	TAPBPL	protein_coding	-1.92935	2.03821	1.93327	0.164414	1
ENSG00000075618.18	3699	FSCN1	protein_coding	-1.51834	2.41053	1.9326	0.164487	1
ENSG00000103035.11	2701	PSMD7	protein_coding	0.4914	4.39401	1.93224	0.164527	1
ENSG00000156414.19	5486	TDRD9	protein_coding	1.12952	2.61612	1.92683	0.165119	1
ENSG00000184220.12	7207	CMSS1	protein_coding	0.461245	4.64508	1.92669	0.165135	1
ENSG00000205639.11	4522	MFSD2B	protein_coding	-0.61299	3.70615	1.92584	0.165227	1
ENSG00000090857.13	10385	PDPR	protein_coding	-0.757389	3.24879	1.92548	0.165267	1
ENSG00000187778.14	3261	MCRS1	protein_coding	-0.809653	3.10157	1.92467	0.165356	1
ENSG00000137275.14	4161	RIPK1	protein_coding	-0.511656	4.27237	1.92431	0.165396	1
ENSG00000026652.14	8781	AGPAT4	protein_coding	-0.410296	5.20969	1.92348	0.165486	1
ENSG00000138801.9	3260	PAPSS1	protein_coding	0.338896	6.73905	1.92266	0.165577	1
ENSG00000145781.9	2439	COMMD10	protein_coding	-0.46566	4.87574	1.92209	0.16564	1
ENSG00000168297.15	5354	PXK	protein_coding	0.428662	5.08239	1.92206	0.165643	1
ENSG00000120925.16	6055	RNF170	protein_coding	-0.459725	4.67271	1.92138	0.165718	1
ENSG00000126749.16	6243	EMG1	protein_coding	0.394836	5.40318	1.92104	0.165756	1
ENSG00000108826.16	3020	MRPL27	protein_coding	0.338399	6.5964	1.92039	0.165827	1
ENSG00000106261.17	10319	ZKSCAN1	protein_coding	-0.397989	5.36012	1.91982	0.16589	1
ENSG00000166902.5	2172	MRPL16	protein_coding	0.371286	5.81143	1.91903	0.165977	1
ENSG00000112208.11	6651	BAG2	protein_coding	1.98704	1.98057	1.91844	0.166043	1
ENSG00000111737.12	4018	RAB35	protein_coding	-0.423934	4.99679	1.91721	0.166177	1
ENSG00000138032.21	7105	PPM1B	protein_coding	0.506645	4.29611	1.91673	0.166231	1
ENSG00000157978.11	5397	LDLRAP1	protein_coding	-0.760351	3.27082	1.91575	0.16634	1
ENSG00000069974.16	5603	RAB27A	protein_coding	0.505642	4.3282	1.91398	0.166535	1
ENSG00000005194.15	3383	CIAPIN1	protein_coding	0.392502	5.41257	1.91291	0.166654	1
ENSG00000176731.12	2542	RBIS	protein_coding	-0.753102	3.21468	1.91174	0.166784	1
ENSG00000008086.11	17075	CDKL5	protein_coding	-0.999517	2.76516	1.91021	0.166953	1
ENSG00000001497.16	5589	LAS1L	protein_coding	0.456978	4.69533	1.90875	0.167115	1
ENSG00000148296.7	4414	SURF6	protein_coding	-0.498806	4.37611	1.90852	0.167141	1
ENSG00000101310.17	4347	SEC23B	protein_coding	0.349593	6.46785	1.90733	0.167274	1
ENSG00000137642.13	19408	SORL1	protein_coding	-0.319034	7.35849	1.90721	0.167286	1
ENSG00000266412.5	4079	NCOA4	protein_coding	0.302799	9.24295	1.90691	0.16732	1
ENSG00000115233.12	7311	PSMD14	protein_coding	0.321592	7.11202	1.90639	0.167378	1
ENSG00000188986.7	2540	NELFB	protein_coding	-0.689092	3.44071	1.90557	0.167469	1
ENSG00000119673.14	2393	ACOT2	protein_coding	-0.443216	4.76405	1.90393	0.167652	1
ENSG00000198843.13	4135	SELENOT	protein_coding	0.302435	8.34368	1.9036	0.167689	1
ENSG00000159128.14	2960	IFNGR2	protein_coding	-0.375078	5.6963	1.9035	0.167701	1
ENSG00000122952.17	2377	ZWINT	protein_coding	0.960502	2.79962	1.90266	0.167794	1
ENSG00000067225.18	8571	PKM	protein_coding	0.283096	10.5996	1.90197	0.167871	1
ENSG00000101109.12	9132	STK4	protein_coding	-0.317891	7.21677	1.90039	0.168048	1
ENSG00000134970.14	4055	TMED7	protein_coding	0.421384	4.99485	1.90024	0.168065	1
ENSG00000014824.14	7199	SLC30A9	protein_coding	0.363901	5.95797	1.90008	0.168082	1
ENSG00000077238.14	5884	IL4R	protein_coding	-0.466555	4.5765	1.90007	0.168084	1
ENSG00000142751.15	4966	GPN2	protein_coding	0.629109	3.61159	1.89901	0.168202	1
ENSG00000105372.7	3799	RPS19	protein_coding	0.285064	10.5262	1.89805	0.16831	1
ENSG00000125843.11	5491	AP5S1	protein_coding	-1.0771	2.65072	1.89705	0.168422	1
ENSG00000171853.16	9193	TRAPPC12	protein_coding	-0.645871	3.54936	1.89605	0.168535	1
ENSG00000104885.18	11488	DOT1L	protein_coding	-0.890623	2.95249	1.89486	0.168668	1
ENSG00000132581.9	3332	SDF2	protein_coding	-0.323645	6.95548	1.89448	0.168711	1
ENSG00000127022.15	6951	CANX	protein_coding	0.294808	9.41259	1.89422	0.16874	1
ENSG00000163161.13	8422	ERCC3	protein_coding	-0.420239	5.12189	1.89176	0.169016	1
ENSG00000154309.8	5382	DISP1	protein_coding	1.0117	2.73361	1.89072	0.169134	1
ENSG00000196182.10	5590	STK40	protein_coding	-0.333072	6.69004	1.89027	0.169185	1
ENSG00000119041.11	7330	GTF3C3	protein_coding	0.405533	5.23826	1.88935	0.169289	1
ENSG00000166669.13	6391	ATF7IP2	protein_coding	-0.485949	4.40478	1.88839	0.169397	1
ENSG00000143815.15	5710	LBR	protein_coding	0.351473	6.34911	1.88801	0.16944	1
ENSG00000115425.14	3196	PECR	protein_coding	-1.30493	2.42357	1.88626	0.169638	1
ENSG00000128567.17	6893	PODXL	protein_coding	2.50602	1.76432	1.88503	0.169777	1
ENSG00000127666.9	2676	TICAM1	protein_coding	-0.520283	4.16678	1.88452	0.169834	1
ENSG00000116771.6	3095	AGMAT	protein_coding	-3.49356	1.5961	1.88344	0.169957	1
ENSG00000188001.10	9538	TPRG1	protein_coding	0.441383	4.87533	1.88234	0.170082	1
ENSG00000028277.21	9072	POU2F2	protein_coding	-0.393228	5.37259	1.88121	0.170209	1
ENSG00000136933.16	3401	RABEPK	protein_coding	0.466605	4.54499	1.88071	0.170267	1
ENSG00000157212.18	9643	PAXIP1	protein_coding	0.867991	2.96045	1.87953	0.170401	1
ENSG00000148926.10	2325	ADM	protein_coding	0.470592	4.5396	1.87799	0.170576	1
ENSG00000143183.16	5584	TMCO1	protein_coding	0.308283	7.69526	1.87785	0.170592	1
ENSG00000164167.12	3975	LSM6	protein_coding	0.319995	7.08931	1.87718	0.170668	1
ENSG00000185298.13	2389	CCDC137	protein_coding	-0.467497	4.53648	1.87689	0.170701	1
ENSG00000125877.13	1942	ITPA	protein_coding	0.334682	6.5645	1.87511	0.170904	1
ENSG00000106086.20	10886	PLEKHA8	protein_coding	-0.686377	3.42514	1.87501	0.170916	1
ENSG00000004779.10	1548	NDUFAB1	protein_coding	0.311097	7.64839	1.87498	0.170919	1
ENSG00000105379.9	6526	ETFB	protein_coding	-2.57687	1.77525	1.87446	0.170978	1
ENSG00000133606.11	5843	MKRN1	protein_coding	0.34122	6.46908	1.87357	0.17108	1
ENSG00000137449.15	7177	CPEB2	protein_coding	0.838032	3.05116	1.8733	0.171111	1
ENSG00000137992.14	11303	DBT	protein_coding	-0.598056	3.70302	1.87281	0.171166	1
ENSG00000135655.16	19418	USP15	protein_coding	-0.370181	5.71962	1.87135	0.171334	1
ENSG00000113141.18	4037	IK	protein_coding	-0.361813	5.93189	1.87096	0.171379	1
ENSG00000125901.6	1016	MRPS26	protein_coding	0.58958	3.74194	1.86783	0.171737	1
ENSG00000166024.13	3571	R3HCC1L	protein_coding	-0.430593	4.92711	1.86774	0.171747	1
ENSG00000137673.9	2320	MMP7	protein_coding	1.05388	2.70727	1.86695	0.171839	1
ENSG00000099377.14	2490	HSD3B7	protein_coding	-0.457503	4.61934	1.86615	0.17193	1
ENSG00000105373.19	5317	NOP53	protein_coding	-0.76355	3.19989	1.86505	0.172056	1
ENSG00000115207.13	5839	GTF3C2	protein_coding	-0.777625	3.13069	1.86482	0.172083	1
ENSG00000284770.2	12444	TBCE	protein_coding	-0.709115	3.31559	1.8648	0.172086	1
ENSG00000100393.13	11692	EP300	protein_coding	-0.355112	6.09683	1.86337	0.17225	1
ENSG00000173674.11	4414	EIF1AX	protein_coding	0.324325	6.8202	1.86278	0.172318	1
ENSG00000120662.16	3841	MTRF1	protein_coding	0.577427	3.83453	1.858	0.172869	1
ENSG00000134278.15	6532	SPIRE1	protein_coding	-0.521564	4.12615	1.85747	0.17293	1
ENSG00000196422.11	5307	PPP1R26	protein_coding	2.3781	1.83895	1.85725	0.172955	1
ENSG00000151135.10	4768	TMEM263	protein_coding	0.643813	3.60014	1.85656	0.173036	1
ENSG00000102226.9	5269	USP11	protein_coding	-0.47412	4.62074	1.85479	0.173241	1
ENSG00000058272.19	11864	PPP1R12A	protein_coding	0.355081	5.98139	1.85452	0.173272	1
ENSG00000198954.8	5454	KIF1BP	protein_coding	-0.491068	4.32497	1.85436	0.173291	1
ENSG00000144580.13	5289	CNOT9	protein_coding	0.354048	6.02205	1.85363	0.173375	1
ENSG00000204531.18	2885	POU5F1	protein_coding	-3.65735	1.51171	1.85351	0.173389	1
ENSG00000176371.14	4878	ZSCAN2	protein_coding	-3.65735	1.51171	1.85351	0.173389	1
ENSG00000235194.8	5548	PPP1R3E	protein_coding	-1.45742	2.27585	1.85341	0.1734	1
ENSG00000054967.13	6187	RELT	protein_coding	-0.727557	3.25298	1.8499	0.173809	1
ENSG00000156265.15	4497	MAP3K7CL	protein_coding	-0.42485	5.05903	1.84971	0.173831	1
ENSG00000178694.10	8858	NSUN3	protein_coding	0.586038	3.76999	1.84883	0.173933	1
ENSG00000107902.14	4075	LHPP	protein_coding	0.482502	4.4269	1.8467	0.174181	1
ENSG00000086504.16	3042	MRPL28	protein_coding	0.362124	5.90777	1.84577	0.17429	1
ENSG00000111845.5	1523	PAK1IP1	protein_coding	0.389908	5.35794	1.8455	0.174321	1
ENSG00000130255.13	2271	RPL36	protein_coding	0.288061	9.57442	1.84512	0.174365	1
ENSG00000181090.21	22188	EHMT1	protein_coding	-0.645121	3.51337	1.84469	0.174416	1
ENSG00000065154.11	3388	OAT	protein_coding	-0.38691	5.50181	1.84421	0.174471	1
ENSG00000087076.9	1112	HSD17B14	protein_coding	-0.360491	5.92218	1.84346	0.17456	1
ENSG00000137710.16	8516	RDX	protein_coding	-0.3059	7.70199	1.84341	0.174565	1
ENSG00000010278.14	4165	CD9	protein_coding	-0.277606	10.8789	1.84331	0.174577	1
ENSG00000143614.10	9244	GATAD2B	protein_coding	-0.414571	5.01161	1.84289	0.174626	1
ENSG00000141858.11	2263	SAMD1	protein_coding	-0.610793	3.66842	1.84242	0.174681	1
ENSG00000171777.16	4183	RASGRP4	protein_coding	1.00991	2.72906	1.84226	0.174699	1
ENSG00000143819.12	2508	EPHX1	protein_coding	1.14699	2.56387	1.84219	0.174707	1
ENSG00000099995.19	6301	SF3A1	protein_coding	-0.37257	5.62809	1.83905	0.175076	1
ENSG00000164125.15	7880	GASK1B	protein_coding	0.333696	6.61636	1.83726	0.175285	1
ENSG00000144036.15	10197	EXOC6B	protein_coding	-0.734369	3.23508	1.83452	0.175608	1
ENSG00000091640.8	2776	SPAG7	protein_coding	0.33631	6.41133	1.8341	0.175657	1
ENSG00000091073.19	5042	DTX2	protein_coding	-0.492941	4.38359	1.83402	0.175667	1
ENSG00000127663.15	14719	KDM4B	protein_coding	-0.794994	3.07793	1.83227	0.175873	1
ENSG00000078140.14	5180	UBE2K	protein_coding	-0.331803	6.54755	1.83197	0.175909	1
ENSG00000111860.14	9428	CEP85L	protein_coding	-1.40762	2.32078	1.83163	0.175949	1
ENSG00000188493.15	3736	C19orf54	protein_coding	0.601147	3.67806	1.82816	0.176358	1
ENSG00000131097.7	872	HIGD1B	protein_coding	3.381	1.60363	1.82813	0.176362	1
ENSG00000180376.16	9267	CCDC66	protein_coding	0.450783	4.64251	1.8268	0.176519	1
ENSG00000167526.13	6172	RPL13	protein_coding	0.28453	9.62188	1.82503	0.176729	1
ENSG00000105708.9	2963	ZNF14	protein_coding	-0.926499	2.8353	1.823	0.176969	1
ENSG00000129219.14	4832	PLD2	protein_coding	0.432919	4.97461	1.82156	0.177141	1
ENSG00000170802.16	5482	FOXN2	protein_coding	0.388552	5.29896	1.8215	0.177149	1
ENSG00000067221.14	10458	STOML1	protein_coding	2.38247	1.83232	1.82124	0.177178	1
ENSG00000189060.5	2344	H1F0	protein_coding	-0.38853	5.35332	1.82028	0.177294	1
ENSG00000073111.14	4715	MCM2	protein_coding	-3.58977	1.51312	1.81831	0.177528	1
ENSG00000163145.12	5583	C1QTNF7	protein_coding	-3.58977	1.51312	1.81831	0.177528	1
ENSG00000197562.10	4182	RAB40C	protein_coding	-3.58977	1.51312	1.81831	0.177528	1
ENSG00000124104.19	4078	SNX21	protein_coding	-3.58977	1.51312	1.81831	0.177528	1
ENSG00000157578.13	5841	LCA5L	protein_coding	-3.58977	1.51312	1.81831	0.177528	1
ENSG00000115365.11	5254	LANCL1	protein_coding	-0.787453	3.10059	1.81786	0.177581	1
ENSG00000166562.9	4118	SEC11C	protein_coding	0.308753	7.41864	1.81695	0.17769	1
ENSG00000184014.8	8608	DENND5A	protein_coding	-0.375521	5.53784	1.81482	0.177945	1
ENSG00000100889.11	4189	PCK2	protein_coding	-0.338497	6.40929	1.81421	0.178018	1
ENSG00000066583.12	1942	ISOC1	protein_coding	0.547004	3.95111	1.81379	0.178067	1
ENSG00000110448.11	3127	CD5	protein_coding	0.9574	2.81045	1.8137	0.178079	1
ENSG00000148843.15	7672	PDCD11	protein_coding	0.427751	4.81414	1.81354	0.178097	1
ENSG00000270647.6	5883	TAF15	protein_coding	-0.359155	5.82074	1.81343	0.178111	1
ENSG00000198373.12	9015	WWP2	protein_coding	-0.365358	5.89877	1.81335	0.178121	1
ENSG00000255823.4	1303	MTRNR2L8	protein_coding	-1.22834	2.51001	1.81252	0.17822	1
ENSG00000110080.18	4465	ST3GAL4	protein_coding	-1.36696	2.37031	1.81157	0.178333	1
ENSG00000148690.12	8162	FRA10AC1	protein_coding	-0.429348	4.84303	1.81147	0.178345	1
ENSG00000182054.9	2814	IDH2	protein_coding	0.370592	5.75117	1.81028	0.178487	1
ENSG00000162604.12	5516	TM2D1	protein_coding	0.336068	6.32995	1.80598	0.179004	1
ENSG00000121073.14	5928	SLC35B1	protein_coding	0.317162	6.90112	1.80477	0.17915	1
ENSG00000185164.14	6801	NOMO2	protein_coding	0.41111	5.21988	1.80381	0.179266	1
ENSG00000116016.14	7291	EPAS1	protein_coding	-0.399368	5.15038	1.80225	0.179454	1
ENSG00000004846.16	9257	ABCB5	protein_coding	-0.900408	2.88073	1.80101	0.179604	1
ENSG00000198837.10	7606	DENND4B	protein_coding	-0.49026	4.31146	1.80067	0.179645	1
ENSG00000213965.3	2967	NUDT19	protein_coding	-0.522572	4.04795	1.8	0.179726	1
ENSG00000179241.13	4575	LDLRAD3	protein_coding	0.572659	3.80457	1.79979	0.179751	1
ENSG00000164241.13	7190	C5orf63	protein_coding	3.48761	1.51719	1.79772	0.180002	1
ENSG00000165682.14	3670	CLEC1B	protein_coding	3.48761	1.51719	1.79772	0.180002	1
ENSG00000129535.12	3113	NRL	protein_coding	3.48761	1.51719	1.79772	0.180002	1
ENSG00000153896.18	6799	ZNF599	protein_coding	2.45052	1.76293	1.7968	0.180112	1
ENSG00000104267.10	2007	CA2	protein_coding	0.40563	5.07223	1.79665	0.180132	1
ENSG00000105447.12	5763	GRWD1	protein_coding	-0.600708	3.66253	1.79153	0.180753	1
ENSG00000079335.20	6510	CDC14A	protein_coding	1.22582	2.46476	1.79141	0.180768	1
ENSG00000141582.15	2891	CBX4	protein_coding	1.62314	2.15716	1.79126	0.180785	1
ENSG00000118520.14	1965	ARG1	protein_coding	1.55966	2.23025	1.79118	0.180796	1
ENSG00000156802.13	7100	ATAD2	protein_coding	0.587523	3.72298	1.79078	0.180844	1
ENSG00000140443.15	13941	IGF1R	protein_coding	-0.458759	4.53495	1.79054	0.180873	1
ENSG00000138639.18	7870	ARHGAP24	protein_coding	0.354401	5.85141	1.79007	0.18093	1
ENSG00000108179.14	2671	PPIF	protein_coding	-0.351407	6.12098	1.78981	0.180963	1
ENSG00000113273.17	8899	ARSB	protein_coding	-0.36252	5.70617	1.78804	0.181178	1
ENSG00000138166.6	2535	DUSP5	protein_coding	0.692714	3.38067	1.78741	0.181255	1
ENSG00000166166.13	3217	TRMT61A	protein_coding	-0.911812	2.86153	1.78689	0.181318	1
ENSG00000136908.17	3133	DPM2	protein_coding	0.362794	5.7134	1.78613	0.181412	1
ENSG00000176871.8	4616	WSB2	protein_coding	-0.568408	3.80252	1.78569	0.181465	1
ENSG00000136518.17	3668	ACTL6A	protein_coding	0.865858	2.92487	1.78489	0.181563	1
ENSG00000189241.7	7342	TSPYL1	protein_coding	-0.606428	3.62961	1.78317	0.181774	1
ENSG00000030582.18	3524	GRN	protein_coding	-0.265447	11.793	1.78232	0.181877	1
ENSG00000119242.8	8223	CCDC92	protein_coding	-0.735146	3.22623	1.77914	0.182268	1
ENSG00000165813.20	9003	CCDC186	protein_coding	0.592848	3.65046	1.77901	0.182285	1
ENSG00000138398.16	7364	PPIG	protein_coding	0.307295	7.22435	1.77819	0.182385	1
ENSG00000184209.14	5140	SNRNP35	protein_coding	0.381278	5.37101	1.77794	0.182415	1
ENSG00000165118.15	2754	C9orf64	protein_coding	0.431829	4.83049	1.7773	0.182494	1
ENSG00000075539.14	18161	FRYL	protein_coding	-0.386125	5.37503	1.77514	0.18276	1
ENSG00000158079.16	6369	PTPDC1	protein_coding	-0.778344	3.08107	1.77314	0.183007	1
ENSG00000155189.12	6236	AGPAT5	protein_coding	0.42939	4.82081	1.7731	0.183011	1
ENSG00000100519.12	7479	PSMC6	protein_coding	0.307791	7.15891	1.77264	0.183069	1
ENSG00000174173.7	1882	TRMT10C	protein_coding	0.368078	5.61476	1.77254	0.183081	1
ENSG00000186350.11	11208	RXRA	protein_coding	-0.367847	5.57221	1.77155	0.183203	1
ENSG00000183386.10	2004	FHL3	protein_coding	0.565323	3.7912	1.77056	0.183326	1
ENSG00000185085.2	3285	INTS5	protein_coding	-0.834431	2.9713	1.76952	0.183455	1
ENSG00000197620.11	5126	CXorf40A	protein_coding	0.596314	3.62942	1.76813	0.183626	1
ENSG00000092068.20	5991	SLC7A8	protein_coding	-0.302515	7.58146	1.76749	0.183706	1
ENSG00000076201.15	5975	PTPN23	protein_coding	-0.559101	3.87265	1.7671	0.183754	1
ENSG00000147121.16	3685	KRBOX4	protein_coding	-0.576491	3.71435	1.76652	0.183826	1
ENSG00000136159.4	1938	NUDT15	protein_coding	1.17396	2.51328	1.76455	0.184071	1
ENSG00000147065.17	5987	MSN	protein_coding	0.287768	9.02126	1.76429	0.184104	1
ENSG00000169221.14	6929	TBC1D10B	protein_coding	-0.945941	2.78987	1.76314	0.184246	1
ENSG00000155657.26	118976	TTN	protein_coding	-0.908364	2.85484	1.76037	0.184591	1
ENSG00000067704.10	4135	IARS2	protein_coding	0.35277	5.87876	1.76005	0.184632	1
ENSG00000100263.14	2997	RHBDD3	protein_coding	-0.631171	3.52459	1.75921	0.184736	1
ENSG00000197183.14	9448	NOL4L	protein_coding	0.49397	4.21366	1.75481	0.185287	1
ENSG00000132466.18	12042	ANKRD17	protein_coding	0.358186	5.74785	1.75354	0.185446	1
ENSG00000101945.16	3368	SUV39H1	protein_coding	0.752077	3.13291	1.75275	0.185545	1
ENSG00000115268.9	2137	RPS15	protein_coding	0.279577	9.6754	1.75253	0.185572	1
ENSG00000267710.9	2351	EDDM13	protein_coding	-0.853327	2.93802	1.75161	0.185687	1
ENSG00000179889.18	9410	PDXDC1	protein_coding	-0.331894	6.36474	1.75083	0.185785	1
ENSG00000168028.14	3909	RPSA	protein_coding	0.299526	7.58376	1.75022	0.185862	1
ENSG00000169976.6	693	SF3B5	protein_coding	0.302296	7.43482	1.75008	0.185879	1
ENSG00000123384.13	20839	LRP1	protein_coding	-0.290885	8.25799	1.74979	0.185916	1
ENSG00000271503.6	1499	CCL5	protein_coding	0.483822	4.34938	1.74893	0.186024	1
ENSG00000135968.20	13282	GCC2	protein_coding	0.34063	6.10437	1.74828	0.186106	1
ENSG00000114745.13	6256	GORASP1	protein_coding	-0.955976	2.78902	1.74823	0.186112	1
ENSG00000065060.17	9908	UHRF1BP1	protein_coding	-0.558521	3.85599	1.74785	0.18616	1
ENSG00000204394.13	5880	VARS	protein_coding	0.616218	3.57874	1.74701	0.186266	1
ENSG00000255154.7	2119	HTD2	protein_coding	-1.91658	1.98605	1.74649	0.186332	1
ENSG00000175322.11	15787	ZNF519	protein_coding	-1.23365	2.47455	1.74605	0.186388	1
ENSG00000163808.17	5281	KIF15	protein_coding	3.48231	1.5121	1.74497	0.186523	1
ENSG00000127412.6	3686	TRPV5	protein_coding	3.48231	1.5121	1.74497	0.186523	1
ENSG00000138688.15	20470	KIAA1109	protein_coding	-0.396369	5.10534	1.74439	0.186596	1
ENSG00000121797.10	2991	CCRL2	protein_coding	-0.297793	7.67832	1.74229	0.186861	1
ENSG00000132963.8	1462	POMP	protein_coding	0.278906	9.47396	1.7408	0.187051	1
ENSG00000130706.13	2142	ADRM1	protein_coding	-1.5179	2.26257	1.73841	0.187354	1
ENSG00000162714.12	10531	ZNF496	protein_coding	-0.812599	2.99973	1.73805	0.1874	1
ENSG00000175595.14	8460	ERCC4	protein_coding	-1.39579	2.31333	1.73793	0.187415	1
ENSG00000115904.12	9263	SOS1	protein_coding	-0.441656	4.5922	1.73754	0.187464	1
ENSG00000160789.20	6985	LMNA	protein_coding	-0.289911	8.23557	1.73694	0.18754	1
ENSG00000169679.15	6304	BUB1	protein_coding	-1.44153	2.28867	1.73657	0.187587	1
ENSG00000196754.11	1567	S100A2	protein_coding	0.950402	2.77945	1.735	0.187787	1
ENSG00000111647.13	6646	UHRF1BP1L	protein_coding	0.413773	4.93276	1.73233	0.188127	1
ENSG00000152284.5	4431	TCF7L1	protein_coding	-3.50534	1.51454	1.73225	0.188137	1
ENSG00000121594.12	3213	CD80	protein_coding	-3.50534	1.51454	1.73225	0.188137	1
ENSG00000178809.11	5544	TRIM73	protein_coding	-3.50534	1.51454	1.73225	0.188137	1
ENSG00000173153.14	3078	ESRRA	protein_coding	-3.50534	1.51454	1.73225	0.188137	1
ENSG00000101190.12	3436	TCFL5	protein_coding	-3.50534	1.51454	1.73225	0.188137	1
ENSG00000052802.13	2852	MSMO1	protein_coding	0.356362	5.77164	1.73055	0.188353	1
ENSG00000150787.8	3128	PTS	protein_coding	0.475104	4.29821	1.72978	0.188452	1
ENSG00000173457.11	1658	PPP1R14B	protein_coding	0.514945	4.0392	1.72872	0.188588	1
ENSG00000170949.17	8511	ZNF160	protein_coding	-0.480592	4.30062	1.72787	0.188696	1
ENSG00000112249.14	11731	ASCC3	protein_coding	0.451404	4.48262	1.72748	0.188746	1
ENSG00000186470.14	7042	BTN3A2	protein_coding	-0.407292	4.92576	1.72744	0.188752	1
ENSG00000137491.14	10351	SLCO2B1	protein_coding	-0.338807	6.2929	1.72734	0.188764	1
ENSG00000103202.13	3665	NME4	protein_coding	0.636292	3.50544	1.72582	0.188958	1
ENSG00000090382.6	1764	LYZ	protein_coding	-0.322738	6.48215	1.72415	0.189173	1
ENSG00000196418.12	4517	ZNF124	protein_coding	-0.440641	4.62712	1.72401	0.189191	1
ENSG00000139914.6	1355	FITM1	protein_coding	-1.23768	2.43524	1.72378	0.18922	1
ENSG00000176022.7	2805	B3GALT6	protein_coding	-0.383625	5.29833	1.72362	0.189241	1
ENSG00000147669.11	1673	POLR2K	protein_coding	0.282388	8.9295	1.72234	0.189405	1
ENSG00000196437.11	5016	ZNF569	protein_coding	-0.781371	3.06061	1.72193	0.189457	1
ENSG00000241258.7	3540	CRCP	protein_coding	-0.574403	3.70636	1.72115	0.189557	1
ENSG00000106723.17	4903	SPIN1	protein_coding	0.367001	5.68723	1.72062	0.189627	1
ENSG00000119314.15	8239	PTBP3	protein_coding	0.312588	6.93506	1.7205	0.189641	1
ENSG00000100246.13	2430	DNAL4	protein_coding	-0.708306	3.22273	1.72047	0.189646	1
ENSG00000188191.15	4491	PRKAR1B	protein_coding	0.871137	2.88746	1.71773	0.189998	1
ENSG00000148143.13	12190	ZNF462	protein_coding	-2.42058	1.7632	1.71691	0.190104	1
ENSG00000203880.12	5993	PCMTD2	protein_coding	0.411744	4.93024	1.7169	0.190106	1
ENSG00000127922.9	11490	SEM1	protein_coding	0.282678	8.94897	1.71486	0.190369	1
ENSG00000101665.9	5033	SMAD7	protein_coding	-0.443003	4.57177	1.71481	0.190376	1
ENSG00000175548.9	11258	ALG10B	protein_coding	1.18161	2.5064	1.71454	0.190411	1
ENSG00000167088.11	4862	SNRPD1	protein_coding	0.306135	7.16246	1.71413	0.190463	1
ENSG00000126953.8	3082	TIMM8A	protein_coding	0.923565	2.81126	1.71387	0.190497	1
ENSG00000122674.11	6431	CCZ1	protein_coding	-0.562664	3.75216	1.71384	0.190501	1
ENSG00000143862.8	1975	ARL8A	protein_coding	-0.954929	2.78868	1.71124	0.190837	1
ENSG00000074201.8	4592	CLNS1A	protein_coding	0.345463	5.91045	1.71068	0.19091	1
ENSG00000123143.12	4606	PKN1	protein_coding	-0.393591	5.12498	1.71066	0.190913	1
ENSG00000056558.11	4476	TRAF1	protein_coding	0.570048	3.71764	1.71031	0.190958	1
ENSG00000101236.17	7644	RNF24	protein_coding	-0.40773	4.89283	1.70851	0.191192	1
ENSG00000160753.16	5429	RUSC1	protein_coding	-0.546884	3.87536	1.70805	0.191251	1
ENSG00000006607.14	14371	FARP2	protein_coding	-0.514292	4.02135	1.70802	0.191255	1
ENSG00000111669.15	2700	TPI1	protein_coding	0.280779	9.02183	1.70729	0.19135	1
ENSG00000168826.16	2889	ZBTB49	protein_coding	0.861059	2.90148	1.70727	0.191353	1
ENSG00000177917.10	3349	ARL6IP6	protein_coding	-0.380589	5.25363	1.70681	0.191413	1
ENSG00000123200.16	10265	ZC3H13	protein_coding	0.348059	5.82018	1.70495	0.191655	1
ENSG00000158201.10	4337	ABHD3	protein_coding	-0.373597	5.45607	1.70439	0.191728	1
ENSG00000231925.11	5056	TAPBP	protein_coding	0.301052	7.40096	1.70421	0.191752	1
ENSG00000151247.12	14067	EIF4E	protein_coding	0.326735	6.35252	1.70387	0.191795	1
ENSG00000132300.19	10123	PTCD3	protein_coding	0.377314	5.3328	1.70313	0.191892	1
ENSG00000150316.12	2734	CWC15	protein_coding	0.305036	7.07235	1.703	0.191909	1
ENSG00000131196.17	9068	NFATC1	protein_coding	-0.987893	2.68845	1.70144	0.192113	1
ENSG00000140563.15	13237	MCTP2	protein_coding	1.58061	2.1578	1.70124	0.192139	1
ENSG00000183734.4	1852	ASCL2	protein_coding	-1.40026	2.27071	1.70109	0.192159	1
ENSG00000103313.12	4819	MEFV	protein_coding	-1.40026	2.27071	1.70109	0.192159	1
ENSG00000071655.18	7909	MBD3	protein_coding	-0.389767	5.29601	1.70102	0.192167	1
ENSG00000196865.4	11223	NHLRC2	protein_coding	0.513868	4.00528	1.69964	0.192348	1
ENSG00000112592.14	2318	TBP	protein_coding	-0.455047	4.41913	1.69879	0.192459	1
ENSG00000116574.6	3965	RHOU	protein_coding	0.583987	3.67142	1.69632	0.192783	1
ENSG00000166888.12	7298	STAT6	protein_coding	-0.33887	6.07268	1.69517	0.192933	1
ENSG00000089916.17	21987	GPATCH2L	protein_coding	0.348553	5.86573	1.69502	0.192953	1
ENSG00000272047.2	7565	GTF2H5	protein_coding	0.319258	6.59499	1.69457	0.193012	1
ENSG00000163734.4	2219	CXCL3	protein_coding	0.300321	7.45185	1.69247	0.193288	1
ENSG00000119185.12	6678	ITGB1BP1	protein_coding	-0.39386	5.0355	1.6924	0.193298	1
ENSG00000132394.11	2394	EEFSEC	protein_coding	-1.11814	2.52892	1.69156	0.193408	1
ENSG00000244754.8	16960	N4BP2L2	protein_coding	-0.290605	7.78618	1.68706	0.194001	1
ENSG00000161509.14	8584	GRIN2C	protein_coding	-2.38014	1.76686	1.68597	0.194147	1
ENSG00000023608.5	2593	SNAPC1	protein_coding	-0.822338	2.96212	1.68589	0.194156	1
ENSG00000019169.10	2079	MARCO	protein_coding	0.396447	5.18031	1.68569	0.194183	1
ENSG00000151726.14	6284	ACSL1	protein_coding	0.300228	7.74673	1.68563	0.194191	1
ENSG00000229117.9	1108	RPL41	protein_coding	0.291964	7.80369	1.68545	0.194214	1
ENSG00000100258.18	3065	LMF2	protein_coding	-0.484876	4.30704	1.68524	0.194243	1
ENSG00000135362.14	6616	PRR5L	protein_coding	-0.429617	4.64723	1.68505	0.194267	1
ENSG00000170471.15	12631	RALGAPB	protein_coding	-0.421225	4.76282	1.68486	0.194292	1
ENSG00000143409.15	3792	MINDY1	protein_coding	-0.650124	3.42334	1.68457	0.194331	1
ENSG00000120697.9	2231	ALG5	protein_coding	0.310561	6.75181	1.68424	0.194375	1
ENSG00000186687.16	6219	LYRM7	protein_coding	0.41858	4.74166	1.68392	0.194417	1
ENSG00000114942.14	1915	EEF1B2	protein_coding	0.280141	8.82059	1.68346	0.194478	1
ENSG00000152749.8	8884	GPR180	protein_coding	0.847527	2.92715	1.68293	0.194548	1
ENSG00000116151.14	11337	MORN1	protein_coding	-2.28785	1.83111	1.68285	0.194559	1
ENSG00000204444.11	1237	APOM	protein_coding	-2.28785	1.83111	1.68285	0.194559	1
ENSG00000204388.7	2517	HSPA1B	protein_coding	-0.696844	3.27541	1.68213	0.194655	1
ENSG00000134077.16	5236	THUMPD3	protein_coding	-0.640111	3.42326	1.68198	0.194675	1
ENSG00000101199.13	6610	ARFGAP1	protein_coding	0.664775	3.40225	1.68185	0.194692	1
ENSG00000131848.9	8039	ZSCAN5A	protein_coding	-0.919998	2.79402	1.68174	0.194707	1
ENSG00000104872.11	3331	PIH1D1	protein_coding	0.340735	5.91635	1.67936	0.195023	1
ENSG00000075151.20	9596	EIF4G3	protein_coding	-0.38089	5.23716	1.67833	0.195159	1
ENSG00000136156.15	10661	ITM2B	protein_coding	-0.276199	9.19799	1.67825	0.19517	1
ENSG00000198890.8	4335	PRMT6	protein_coding	0.866566	2.87224	1.67734	0.195292	1
ENSG00000119720.18	17393	NRDE2	protein_coding	0.422151	4.69087	1.67667	0.19538	1
ENSG00000171109.19	5945	MFN1	protein_coding	0.370262	5.38238	1.67652	0.195401	1
ENSG00000101856.10	1919	PGRMC1	protein_coding	0.328032	6.96474	1.67512	0.195587	1
ENSG00000158470.5	4722	B4GALT5	protein_coding	-0.397004	4.98316	1.67509	0.195591	1
ENSG00000029559.7	1573	IBSP	protein_coding	2.04562	1.91886	1.67505	0.195596	1
ENSG00000171659.15	1926	GPR34	protein_coding	-0.613109	3.54012	1.67457	0.19566	1
ENSG00000132436.11	5034	FIGNL1	protein_coding	0.841484	2.92838	1.67455	0.195662	1
ENSG00000181467.4	8351	RAP2B	protein_coding	-0.286144	8.08292	1.67406	0.195729	1
ENSG00000163938.17	3238	GNL3	protein_coding	0.39991	4.95638	1.674	0.195737	1
ENSG00000157554.19	7582	ERG	protein_coding	1.86178	1.97751	1.67329	0.195831	1
ENSG00000165832.6	3599	TRUB1	protein_coding	0.617329	3.48576	1.67259	0.195925	1
ENSG00000205670.11	7897	SMIM11A	protein_coding	0.427358	4.67284	1.67244	0.195945	1
ENSG00000125743.10	1608	SNRPD2	protein_coding	0.284612	8.27246	1.67231	0.195962	1
ENSG00000168899.5	790	VAMP5	protein_coding	-0.459099	4.58482	1.67201	0.196002	1
ENSG00000010818.10	10655	HIVEP2	protein_coding	1.8186	2.03998	1.67082	0.196161	1
ENSG00000184792.16	6632	OSBP2	protein_coding	2.35229	1.76458	1.67004	0.196266	1
ENSG00000148090.11	2258	AUH	protein_coding	-0.52627	3.91843	1.66939	0.196353	1
ENSG00000014257.16	4280	ACPP	protein_coding	0.531244	3.93046	1.66938	0.196355	1
ENSG00000003056.8	3585	M6PR	protein_coding	-0.350934	5.66506	1.66693	0.196683	1
ENSG00000143786.8	6367	CNIH3	protein_coding	-1.30177	2.40822	1.66666	0.19672	1
ENSG00000173226.17	3051	IQCB1	protein_coding	0.464767	4.32281	1.66658	0.19673	1
ENSG00000091592.16	11682	NLRP1	protein_coding	-0.929714	2.78135	1.66657	0.196731	1
ENSG00000172037.14	6865	LAMB2	protein_coding	0.641207	3.44465	1.66487	0.19696	1
ENSG00000103966.11	7864	EHD4	protein_coding	-0.542949	3.79395	1.66459	0.196998	1
ENSG00000115592.11	3334	PRKAG3	protein_coding	-0.494567	4.23142	1.66259	0.197267	1
ENSG00000162231.14	6194	NXF1	protein_coding	-0.376274	5.5258	1.66237	0.197297	1
ENSG00000163125.15	8738	RPRD2	protein_coding	0.404568	4.86974	1.66158	0.197403	1
ENSG00000110717.13	4523	NDUFS8	protein_coding	0.292318	7.50945	1.65695	0.198029	1
ENSG00000164056.11	3963	SPRY1	protein_coding	-1.75485	2.09137	1.65581	0.198183	1
ENSG00000005156.11	12919	LIG3	protein_coding	0.452526	4.43152	1.65482	0.198317	1
ENSG00000152683.14	5410	SLC30A6	protein_coding	0.443671	4.53513	1.65425	0.198394	1
ENSG00000115935.17	9121	WIPF1	protein_coding	-0.283146	8.28258	1.6524	0.198646	1
ENSG00000129353.15	4952	SLC44A2	protein_coding	0.531596	3.93701	1.65208	0.198689	1
ENSG00000157734.14	5767	SNX22	protein_coding	-1.99919	1.91026	1.65169	0.198742	1
ENSG00000130741.11	4081	EIF2S3	protein_coding	0.278479	8.63366	1.65056	0.198895	1
ENSG00000071082.11	5277	RPL31	protein_coding	0.265511	10.4023	1.64856	0.199167	1
ENSG00000171793.16	11164	CTPS1	protein_coding	0.562257	3.67692	1.64718	0.199356	1
ENSG00000148300.12	2654	REXO4	protein_coding	-0.553998	3.75383	1.64677	0.199413	1
ENSG00000162869.16	3998	PPP1R21	protein_coding	-0.335269	6.01584	1.64649	0.19945	1
ENSG00000144560.15	7228	VGLL4	protein_coding	-0.393856	5.0127	1.64616	0.199495	1
ENSG00000176209.11	4056	SMIM19	protein_coding	0.465683	4.30895	1.646	0.199517	1
ENSG00000185627.18	4347	PSMD13	protein_coding	0.308582	6.71514	1.64559	0.199573	1
ENSG00000153395.10	6475	LPCAT1	protein_coding	0.747586	3.07599	1.64517	0.19963	1
ENSG00000168404.13	5692	MLKL	protein_coding	0.393765	4.9901	1.64468	0.199697	1
ENSG00000037749.12	7795	MFAP3	protein_coding	0.495103	4.10983	1.64435	0.199743	1
ENSG00000108262.15	5635	GIT1	protein_coding	0.745966	3.08042	1.64112	0.200185	1
ENSG00000088812.18	8771	ATRN	protein_coding	-0.432253	4.59309	1.64071	0.200241	1
ENSG00000148331.12	4622	ASB6	protein_coding	-0.890783	2.82601	1.63896	0.200481	1
ENSG00000161016.17	2159	RPL8	protein_coding	0.267945	9.978	1.63744	0.20069	1
ENSG00000214941.8	2559	ZSWIM7	protein_coding	0.366537	5.38099	1.63692	0.200762	1
ENSG00000095970.16	1095	TREM2	protein_coding	0.290447	7.72826	1.63679	0.20078	1
ENSG00000103274.11	1955	NUBP1	protein_coding	-0.445362	4.54609	1.63643	0.200829	1
ENSG00000166140.17	4779	ZFYVE19	protein_coding	0.620275	3.45706	1.63588	0.200905	1
ENSG00000173548.8	8008	SNX33	protein_coding	-0.957869	2.74569	1.63546	0.200962	1
ENSG00000066651.20	5722	TRMT11	protein_coding	0.689747	3.21848	1.63528	0.200986	1
ENSG00000196510.12	6009	ANAPC7	protein_coding	-0.697961	3.21229	1.63412	0.201147	1
ENSG00000161692.18	7146	DBF4B	protein_coding	-0.991249	2.70865	1.63203	0.201435	1
ENSG00000182220.14	9560	ATP6AP2	protein_coding	0.273036	9.39276	1.63189	0.201455	1
ENSG00000131711.15	12540	MAP1B	protein_coding	3.5465	1.4251	1.63178	0.20147	1
ENSG00000155827.12	4692	RNF20	protein_coding	0.333674	6.02167	1.63074	0.201614	1
ENSG00000160294.11	9570	MCM3AP	protein_coding	-0.52557	3.88094	1.63063	0.201628	1
ENSG00000188211.8	6438	NCR3LG1	protein_coding	0.644828	3.35358	1.63013	0.201698	1
ENSG00000141510.17	5688	TP53	protein_coding	-0.442054	4.57531	1.6287	0.201896	1
ENSG00000162244.11	2058	RPL29	protein_coding	0.275574	8.83969	1.62711	0.202116	1
ENSG00000163001.11	3505	CFAP36	protein_coding	0.368449	5.28144	1.62588	0.202287	1
ENSG00000132256.18	4804	TRIM5	protein_coding	-0.656923	3.39712	1.62444	0.202487	1
ENSG00000197208.6	2721	SLC22A4	protein_coding	0.470257	4.25005	1.62423	0.202515	1
ENSG00000009790.15	7750	TRAF3IP3	protein_coding	1.80752	2.03543	1.62417	0.202524	1
ENSG00000108679.13	3422	LGALS3BP	protein_coding	-0.617665	3.51924	1.62409	0.202536	1
ENSG00000006831.10	5831	ADIPOR2	protein_coding	0.43766	4.47847	1.62404	0.202543	1
ENSG00000144120.13	2588	TMEM177	protein_coding	1.2903	2.32221	1.62381	0.202574	1
ENSG00000145220.14	2304	LYAR	protein_coding	0.354961	5.50004	1.6227	0.202729	1
ENSG00000119820.11	12239	YIPF4	protein_coding	-0.311057	6.5562	1.62169	0.202869	1
ENSG00000143228.13	3362	NUF2	protein_coding	2.32807	1.76261	1.62111	0.20295	1
ENSG00000148950.11	3901	IMMP1L	protein_coding	-2.18401	1.90041	1.62038	0.203052	1
ENSG00000142937.12	2781	RPS8	protein_coding	0.278719	8.40638	1.62014	0.203085	1
ENSG00000089335.21	5032	ZNF302	protein_coding	0.486487	4.1075	1.62011	0.203089	1
ENSG00000160298.17	5315	C21orf58	protein_coding	3.3327	1.51378	1.61948	0.203177	1
ENSG00000157350.13	9745	ST3GAL2	protein_coding	-0.481936	4.16594	1.61685	0.203544	1
ENSG00000115548.17	13299	KDM3A	protein_coding	0.387884	5.01315	1.61638	0.203609	1
ENSG00000186501.14	4476	TMEM222	protein_coding	0.391022	5.02347	1.6159	0.203677	1
ENSG00000196476.12	1730	C20orf96	protein_coding	-0.655602	3.32027	1.61549	0.203734	1
ENSG00000185379.20	11304	RAD51D	protein_coding	-1.46838	2.25842	1.61385	0.203964	1
ENSG00000105609.16	7017	LILRB5	protein_coding	-0.65311	3.34243	1.6131	0.204069	1
ENSG00000171792.11	2644	RHNO1	protein_coding	-0.560335	3.70403	1.61307	0.204074	1
ENSG00000100401.19	5348	RANGAP1	protein_coding	-0.44818	4.42412	1.61305	0.204077	1
ENSG00000127948.16	6042	POR	protein_coding	-0.491292	4.06476	1.61254	0.204147	1
ENSG00000010318.21	3364	PHF7	protein_coding	-0.676756	3.25357	1.61248	0.204156	1
ENSG00000108641.16	8483	B9D1	protein_coding	2.33557	1.76763	1.61213	0.204206	1
ENSG00000134152.11	7311	KATNBL1	protein_coding	0.363825	5.35573	1.61113	0.204346	1
ENSG00000071994.10	6476	PDCD2	protein_coding	0.450109	4.36353	1.6107	0.204406	1
ENSG00000100441.10	8024	KHNYN	protein_coding	-0.714532	3.15233	1.61038	0.204451	1
ENSG00000182247.10	3241	UBE2E2	protein_coding	-0.324961	6.14389	1.61017	0.20448	1
ENSG00000170027.7	3705	YWHAG	protein_coding	-0.290207	7.40477	1.60874	0.204682	1
ENSG00000162994.16	6642	CLHC1	protein_coding	1.8399	1.98547	1.60629	0.205027	1
ENSG00000197961.11	7251	ZNF121	protein_coding	-0.387454	5.02021	1.60594	0.205077	1
ENSG00000148700.14	6541	ADD3	protein_coding	-0.514305	3.90662	1.6046	0.205266	1
ENSG00000164220.7	3408	F2RL2	protein_coding	-0.927054	2.84111	1.6045	0.205279	1
ENSG00000166411.14	6823	IDH3A	protein_coding	0.998992	2.63628	1.60394	0.205358	1
ENSG00000152359.14	3448	POC5	protein_coding	0.554518	3.71774	1.60217	0.205609	1
ENSG00000140307.11	3204	GTF2A2	protein_coding	0.29859	6.95463	1.60163	0.205686	1
ENSG00000119953.12	5417	SMNDC1	protein_coding	-0.350699	5.56926	1.60154	0.205697	1
ENSG00000180304.14	7671	OAZ2	protein_coding	-0.282348	7.83717	1.60066	0.205822	1
ENSG00000204178.11	3979	MACO1	protein_coding	0.530361	3.82477	1.5999	0.20593	1
ENSG00000095397.14	5565	WHRN	protein_coding	0.9852	2.64544	1.5993	0.206015	1
ENSG00000139572.4	2043	GPR84	protein_coding	0.329863	6.01067	1.59915	0.206036	1
ENSG00000108819.11	4343	PPP1R9B	protein_coding	0.420259	4.64492	1.59856	0.206121	1
ENSG00000169826.8	3765	CSGALNACT2	protein_coding	0.304147	6.87852	1.59828	0.20616	1
ENSG00000127511.9	8777	SIN3B	protein_coding	-0.467885	4.229	1.59815	0.206178	1
ENSG00000070785.16	3411	EIF2B3	protein_coding	0.394707	4.91229	1.59779	0.20623	1
ENSG00000145555.15	13982	MYO10	protein_coding	-0.537626	3.809	1.5974	0.206285	1
ENSG00000215252.11	7670	GOLGA8B	protein_coding	-1.87777	1.97702	1.59734	0.206293	1
ENSG00000128805.14	6783	ARHGAP22	protein_coding	-0.398218	4.92326	1.59729	0.2063	1
ENSG00000198804.2	1542	MT-CO1	protein_coding	-0.269329	9.49081	1.59345	0.206846	1
ENSG00000105619.13	1240	TFPT	protein_coding	-3.39867	1.51596	1.5934	0.206853	1
ENSG00000130827.6	11710	PLXNA3	protein_coding	-0.78673	2.98966	1.59284	0.206933	1
ENSG00000133789.15	7192	SWAP70	protein_coding	-0.291919	7.19093	1.59256	0.206973	1
ENSG00000168395.15	10259	ING5	protein_coding	-0.455046	4.31874	1.59246	0.206987	1
ENSG00000105220.17	10680	GPI	protein_coding	-0.351847	5.53427	1.5923	0.20701	1
ENSG00000182117.5	554	NOP10	protein_coding	0.261749	10.1627	1.59142	0.207136	1
ENSG00000164266.10	1480	SPINK1	protein_coding	0.327894	7.0259	1.59115	0.207174	1
ENSG00000140092.14	4973	FBLN5	protein_coding	-0.670412	3.27317	1.59012	0.207322	1
ENSG00000198064.13	5202	NPIPB13	protein_coding	-0.488103	4.25314	1.58887	0.2075	1
ENSG00000117533.15	4986	VAMP4	protein_coding	0.342098	5.68966	1.58811	0.207609	1
ENSG00000102078.16	3009	SLC25A14	protein_coding	0.692165	3.18566	1.58703	0.207764	1
ENSG00000124562.10	1241	SNRPC	protein_coding	0.283174	7.73785	1.58556	0.207974	1
ENSG00000105402.8	5690	NAPA	protein_coding	-0.9279	2.72614	1.58513	0.208037	1
ENSG00000145247.11	2483	OCIAD2	protein_coding	-1.32115	2.31372	1.58493	0.208065	1
ENSG00000105497.8	7413	ZNF175	protein_coding	0.897768	2.771	1.58481	0.208083	1
ENSG00000027697.14	3277	IFNGR1	protein_coding	0.273592	8.79452	1.58478	0.208086	1
ENSG00000132274.16	5944	TRIM22	protein_coding	-0.323008	6.25342	1.58466	0.208103	1
ENSG00000075651.16	12860	PLD1	protein_coding	0.36019	5.36974	1.58379	0.208228	1
ENSG00000197142.10	4236	ACSL5	protein_coding	0.566102	3.62028	1.58363	0.208251	1
ENSG00000169385.3	720	RNASE2	protein_coding	-0.951585	2.7625	1.58292	0.208354	1
ENSG00000033050.9	5158	ABCF2	protein_coding	-0.847799	2.87757	1.5807	0.208673	1
ENSG00000070831.17	16278	CDC42	protein_coding	-0.26847	9.05717	1.58065	0.20868	1
ENSG00000108774.14	2761	RAB5C	protein_coding	-0.320591	6.34189	1.5783	0.209019	1
ENSG00000125846.15	5426	ZNF133	protein_coding	-1.51315	2.15704	1.5763	0.209307	1
ENSG00000108312.15	6993	UBTF	protein_coding	0.58367	3.53653	1.57424	0.209604	1
ENSG00000197766.7	1222	CFD	protein_coding	-0.353137	5.51559	1.5733	0.209741	1
ENSG00000115129.14	2312	TP53I3	protein_coding	1.3159	2.32873	1.57321	0.209753	1
ENSG00000105223.20	5186	PLD3	protein_coding	-0.267141	9.70561	1.57305	0.209777	1
ENSG00000164402.14	7709	SEPT8	protein_coding	-3.56533	1.42597	1.57266	0.209833	1
ENSG00000112210.12	4919	RAB23	protein_coding	-3.56533	1.42597	1.57266	0.209833	1
ENSG00000156206.14	1960	CFAP161	protein_coding	-3.56533	1.42597	1.57266	0.209833	1
ENSG00000089558.9	3788	KCNH4	protein_coding	-3.56533	1.42597	1.57266	0.209833	1
ENSG00000089682.16	6101	RBM41	protein_coding	-0.448523	4.37174	1.5721	0.209915	1
ENSG00000105855.10	15156	ITGB8	protein_coding	-0.500633	3.95915	1.5708	0.210104	1
ENSG00000175216.14	8538	CKAP5	protein_coding	0.393282	4.87982	1.56966	0.210268	1
ENSG00000164291.16	4314	ARSK	protein_coding	-0.639124	3.37569	1.56943	0.210302	1
ENSG00000232119.8	10764	MCTS1	protein_coding	0.31893	6.20038	1.56885	0.210387	1
ENSG00000157538.14	9301	VPS26C	protein_coding	0.309643	6.61729	1.56846	0.210443	1
ENSG00000089022.14	13740	MAPKAPK5	protein_coding	0.517214	3.88502	1.56845	0.210445	1
ENSG00000229809.8	3023	ZNF688	protein_coding	-0.996462	2.641	1.56633	0.210754	1
ENSG00000160799.11	4754	CCDC12	protein_coding	0.321939	6.10497	1.56533	0.210898	1
ENSG00000126870.16	6687	WDR60	protein_coding	0.461619	4.24839	1.5649	0.210961	1
ENSG00000002822.15	7230	MAD1L1	protein_coding	-1.36289	2.26648	1.5646	0.211006	1
ENSG00000196549.10	9620	MME	protein_coding	0.43989	4.40934	1.56343	0.211176	1
ENSG00000185811.19	10921	IKZF1	protein_coding	-0.352988	5.41551	1.56288	0.211257	1
ENSG00000167491.17	7296	GATAD2A	protein_coding	-0.382446	5.0409	1.56278	0.211272	1
ENSG00000118518.15	3508	RNF146	protein_coding	0.399079	4.81272	1.56239	0.211328	1
ENSG00000185291.11	1710	IL3RA	protein_coding	0.427553	4.52469	1.5618	0.211415	1
ENSG00000170266.16	4335	GLB1	protein_coding	-0.328437	5.97366	1.56169	0.211431	1
ENSG00000170946.15	8578	DNAJC24	protein_coding	-0.516674	3.8874	1.56159	0.211445	1
ENSG00000184990.13	4729	SIVA1	protein_coding	-0.290537	7.11319	1.56114	0.211511	1
ENSG00000163960.12	11247	UBXN7	protein_coding	-0.419815	4.5813	1.56078	0.211563	1
ENSG00000163728.11	7900	TTC14	protein_coding	-0.473643	4.19452	1.56015	0.211655	1
ENSG00000095585.16	3655	BLNK	protein_coding	-0.521792	3.8674	1.55988	0.211696	1
ENSG00000198015.13	16394	MRPL42	protein_coding	0.3693	5.17781	1.55884	0.211847	1
ENSG00000135926.15	5093	TMBIM1	protein_coding	-0.29499	6.88401	1.55822	0.211938	1
ENSG00000023734.11	2215	STRAP	protein_coding	0.297611	6.93614	1.55765	0.212022	1
ENSG00000132432.14	1842	SEC61G	protein_coding	0.272002	8.63529	1.55468	0.212458	1
ENSG00000106066.15	3336	CPVL	protein_coding	-0.322327	6.11629	1.55441	0.212498	1
ENSG00000136504.12	11619	KAT7	protein_coding	-0.378958	5.14255	1.55425	0.212521	1
[truncated: 9,589 more rows]

## Sheet: Figure 1b,d,e,f
1b				1d					1e
	CD 169 expression				P-PI3k/PI3K (Expression relative to untreated control
	without sialokinin	with sialokinin			Sialokinin	CP-96345	GR-159897
	2497	1167			1.20881	1.19697	0.87704
	1387	921			1.30881	1.11697	0.97704
	1581	1397			1.28809	1.15697	0.98704
	3346	2718			1.10881	1.00697	0.96704
	1236	1088
	1098	953
	1551	1370			P-Akt/Akt (Expression relative to untreated control)
	3372	1721			Sialokinin	CP-96345	GR-159897
	1094	927			1.15684	1.16908	0.990601
	1992	1677			1.05202	0.884782	1.22202
					1.12906	1.31043	1.19154
					1.25862	0.948933	0.815976
					1.37472	1.22326	0.783568
1f
	CD 169 expression (MFI) (CP-96345)
	Inhibitor only	Inhibitor + Sialokinin
	586	387
	529	396
	236	194
	1225	919
	3060	1966
	CD 169 expression (MFI) (GR-159897)
	Inhibitor only	Inhibitor + Sialokinin
	1773	1530
	2077	1669
	1531	977
	2806	2300
	3007	1731
	CD 169 expression (MFI) (CP-96345+GR-159897)
	Inhibitor only	Inhibitor + Sialokinin
	3053	3739
	1105	1193
	489	556
	7471	6887
	CD 169 expression (MFI) (LY-294002)
	Inhibitor only	Inhibitor + Sialokinin
	216	182
	280	164
	107	106
	103	91.9
	164	143
	Relative fold change
	CP-96345		GR-159897
	Sialokinin only	Inhibitor + Sialokinin	Sialokinin only	Inhibitor + Sialokinin
	0.583562	0.66041	0.853793	0.862944
	0.66087	0.748582	0.565838	0.803563
	0.657895	0.822034	0.561086	0.638145
	0.658996	0.750204	0.532918	0.819672
	0.565838	0.642484	0.670516	0.575657

## Sheet: Figure 2
2a	CD 169 expression (MFI)(Monocytes)			2b	Monocytes
	without sialokinin	with sialokinin			% CHIKV infection		Viral Load
	6935	4672			without sialokinin	with sialokinin	without sialokinin	with sialokinin
	5939	3923			20.1	13.4	7.16613	7.02503
	9934	8970			22.4	17.7	7.10802	7.01137
	2854	2085			22.6	18.1	7.10462	7.04493
	1541	1147			27.4	26.9	7.07709	6.8787
	888	804			29.3	27.8	7.0858	7.07086
	1292	1164			9.38	7.44	6.88127	6.78471
	2306	1373			6.1	4.84	6.87972	6.74676
	10528	9172			29.6	27.5	6.89854	6.86598
	4177	1826			9.96	9.11	6.93055	6.89582
					37	20.5	7.12526	6.80726
2a	CD 169 expression (MFI)(MDMs)			2b	MDMs
	without sialokinin	with sialokinin			% CHIKV infection		Viral Load
	24110	16311			without sialokinin	with sialokinin	without sialokinin	with sialokinin
	90368	61895			31.3	29.4	7.05687	6.78507
	70032	68497			78	63.6	6.98894	6.85089
	71517	61859			48.6	34	7.15258	6.998
	50864	45670			22.8	14	6.90899	6.91722
	50864	45670			94	63	7.0569	7.02938
	63575	52401			73.6	76	7.07918	7.0607
	39485	29430			76.2	76.7	7.22506	7.28299
	38738	33593			42.6	35.6	7.09987	7.0172
	46146	39606			53.7	40.9	6.98688	6.88724
					70.4	52.7	6.98597	6.45582

## Sheet: Figure 3
3a	CD169+ monocytes
DPI	CHIKV								CHIKV+Sialokinin (1ug)										p value
0	30.6786	200.629	270.874	379.867	594.309	1350.86	1636.1	493.431	350.263	520.351	791.139	653.808	312.354	168.677	159.889	144.641	74.4796	204.834	0.175854
1	3250.69	2041.07	2580.08	11987.9	8986.98	8380.41	5119.19	6686.77	5341.52	5412.01	3560.96	7290.99	7205.13	1125.37	1181.66	617.92	1053.09	1440.43	0.0819115
2	30393.1	27553.2	24760.8	29192.5	29267.8	28221.4	25801.8	26670.1	22803.9	22341.3	25863.6	22329.1	25753.5	20811.9	10679.1	9679.88	10180.7	14448.4	0.00141991
3	28920.1	25289.4	23385.4	26606	17648.9	15411.8	22868.7	19883.3	13429.5	23395.5	19892.6	26999.8	31245.5	19873.3	19200.7	29029.6	18423.4	17273.7	0.803495
4	17898.6	21151.2	14704.3	42507.2	29592.4	21085.7	25667.3	30961.8	21776.9	13929.5	12329	17591.1	23514.7	5131.09	10179.8	7538.87	6893.26	7055.59	0.00263647
5	10522.3	6836.15	4168.11	26380.2	26113.5	26019.8	25747.8	17880.6	10757.4	9965.99	4554.2	10589.7	9598.32	1759.59	2809.95	1575.7	1377.5	1528.13	0.00176382
6	29430.1	7181.09	4291.32	11025.6	27272.9	25773.8	24926.5	20038.2	16776.2	11606.1	12364.4	9266.21	16188.3	6414.59	4031.48	1178.32	2971.66	1531.35	0.0123166
7	1171.59	2837.06	1836	17296.6	4298.24	4672.32	5155.25	3964.51	4790.28	1578.14	3810.47	2195.07	2444.11	971.959	3523.36	4104.19	918.818	1407.01	0.143135
8	2629.3	632.022	1082.21	24026.2	24522.9	30928.8	12754.9	10555.1	17795.5	20357.6	11613.2	5289.83	5891.71	1005.89	2681.48	1502.61	1284.2	311.811	0.164203
3b	Joint inflammation
DPI	CHIKV								CHIKV+Sialokinin (1ug)
0	0	0	0	0	0	0	0	0	0	0	0	0	0	0	0	0	0	0	p value
1	0.124378	0.113246	0.1258	0.0186402	0.0275864	0.027871	0.0281383	0.119953	0.105969	-0.0351173	0.0676221	0.073635	0.052356	0.0385939	0.0533719	0.0472558	0.0773235	0.0639732	0.379554
2	0.684941	0.69459	0.627583	1.07254	0.875218	1.03154	0.947726	0.992826	0.856089	0.799707	0.972546	0.920446	0.937993	0.980027	0.89435	0.886509	1.02003	0.850909	0.451967
3	1.21243	1.23266	1.27077	1.30952	1.1717	1.28219	1.23355	1.24806	1.19216	0.83871	1.26419	1.28736	1.33327	1.12051	1.08846	1.10482	1.09076	0.980817	0.0513102
4	1.02547	0.826726	1.01812	1.24289	0.920547	1.12559	1.03237	1.12323	0.807311	0.607419	0.962721	0.769553	1.00684	0.750538	0.88763	0.789137	0.991496	0.823774	0.00419614
5	1.43443	1.19352	1.37426	1.19133	0.761275	1.0759	1.004	1.04484	0.910421	0.71717	1.22224	1.07787	0.905759	0.561148	0.945581	0.49848	0.969343	0.681811	0.0156536
6	2.21649	2.16729	2.35395	2.42525	2.07674	2.01028	2.07568	2.22056	1.75008	1.28	2.13089	2.07871	1.86694	1.20913	2.02065	1.4549	1.90518	1.53759	0.00193147
7	2.4366	2.2699	2.49499	1.9815	1.45084	1.80202	1.77831	1.74933	1.68422	1.23805	2.01427	1.88448	1.5704	0.956551	1.78195	1.19217	1.5583	1.04177	0.0107716
8	1.6829	1.82576	1.81392	1.69986	1.11114	1.47989	1.59592	1.42769	1.17559	1.0066	1.42842	1.33477	1.03662	0.797566	1.60749	0.687265	1.22858	0.76043	0.00237286
10	0.834839	0.88778	0.954735	1.20904	1.0477	1.07471	1.09045	0.881534	0.312865	0.363636	0.374965	0.499985	0.469497	0.285828	0.532297	0.292489	0.459371	0.244826	4.4184e-09
12	0.555523	0.506001	0.426528						0.328397	0.155	0.239982	0.317015	0.247747						0.00305331
14	0.192436	0.24958	0.217087						0.113118	0.129545	0.139276	0.173166	0.105139						0.00459315
3c	Viremia
DPI	CHIKV								CHIKV+Sialokinin (1ug)										p value
1	164664	48070.7	33267.8	39801.7	139462	67089.1	58570.2	2496.94	61424.3	122399	154074	165799	61465.9	85924.2	3947.27	172552	29102.4	16488.6	0.530875
2	872318	219301	887909	1.12256e+06	310467	311656	422345	250549	561752	327564	270370	314106	43768	446826	82043	165542	404339	369934	0.0621588
3	1.5199e+06	447968	3.16049e+06	2.64476e+06	770731	2.76846e+06	5.44587e+06	764038	1.07466e+06	585736	318329	303250	53360.7	1.4365e+06	468667	245588	527618	1.20446e+06	0.0115462
4	551628	187930	1.72984e+06	282992	159389	205660	652649	417218	193601	147209	42097.1	30907.8	12617	145664	72385.8	38649.9	95815.5	117641	0.0178558
5	63025.9	12854	113338	77339.9	38061.3	12645.3	49473.7	22428.5	12515.4	12539	6568.9	7590.83	2845.48	16732.6	4171.85	5375.82	3932.99	9990.33	0.00221604
6	20925.9	6848.2	7148.6	14811.9	53612	30193.6	28776.3	5384.68	2429.61	4721.67	936.087	1868.3	1639.43	2915.21	346.49	560.056	1460.68	474.293	0.00186004
7	2945.35	742.298	3074.76	7926.22	5565.7	10174.2	2072.17	204.7	392.235	712.152	210.65	233.87	272.004	1829.27	10	172.148	642.063	10	0.0050306
8	1224.99	127.014	1652.17	1188.51	1124.3	7065.5	455.501	102.421	159.48	649.286	132.751	98.0758	33.3924	485.163	10	10	10	10	0.0590669
10	251.796	17.1225	35.3948	232.986	445.736				45.9545	52.2482	12.9852	124.96	22.8082						0.112942
12	39.8854	11.7055	12.6265	23.0508	9.86158				34.7472	8.57728	34.7134	15.8682	5.47472						0.958721
14	28.1158	3.19327	8.30298	20.7053	69.3332				5.63769	9.16249	10.1833	10.093	0						0.14977
3d	Tissue viral load 1dpi
		CHIKV							CHIKV+Sialokinin (1ug)
	LFP	27.057	0	8.75415	0	10.0895	8.81378	7.99357	12.5855	4.24285	15.24	60.9799	43.253	180.166	101.482
	RFP	67271.9	84638.1	49262.5	50332.3	68316.4	57902.5	91001	51677.9	64862.6	81928.4	66112.1	59990.2	84865.9	70442
	Spleen	21136.4	58448.1	103863	9524.31	3587.73	176338	24628.3	76703.2	22217	6962.33	22769.4	38386.1	93706.6	6605.95
3e	Right footpad 6dpi
	CHIKV	CHIKV+sialokinin
	41638.4	66254.4
	16076.1	62079.7
	29519.5	37370.2
	39782.4	46316.5
3f	Joint footpad 6dpi
	IFN-gamma
	Mock	CHIKV	CHIKV+Sia
	6.44	22.96	19.7
	0.19	22.7	22
	9.02	26.3	17.65
	9.27	23.84	21.7
	4.13	26.12	15.1
	1.65	26.3	2.2
			4.93
	TNF-alpha
	Mock	CHIKV	CHIKV+Sia
	3.72	8.53	6.77
	9.46	7.39	10.4
	4.51	5.72	5.46
	7.19	3.37	7.6
	2.35	4.77	5.2
	1.29	5.19	0
			3.03
	IL-4
	Mock	CHIKV	CHIKV+Sia
	6.49	5.69	0.99
	3.67	0.57	3.17
	0.19	2.61	2.01
	0.04	1.72	0
	0.25	0	23.7
	0	1.96	0
			10.6
	IL-10
	Mock	CHIKV	CHIKV+Sia
	12.8	9.6	10.7
	0.76	3.37	0.6
	0	0.25	3.82
	2	0.21	0
	4.04	0	0
	0	2.74	0
			10.23
	IL-17A
	Mock	CHIKV	CHIKV+Sia
	7.69	6.55	2.83
	0	0.79	0
	0.51	2.36	4.76
	2.04	3.8	5.11
	9.63	2.26	0
	9.5	3.9	0
			5
3g	CHIKV specific CD4+ T cells
	CHIKV	CHIKV+Sia
	6090	3965
	28350	10600
	18630	8970
	30420	11660
	18400	5880

## Sheet: Figure 4
4b
Circulating neutrophils										4c
										Joint inflammation	CHIKV					CHIKV + Sialokinin (1mg/kg)					p value		4d					4e					4f
CHIKV_2dpi	CHIKV+Sialokinin I (1000ng)_2dpi	CHIKV_4dpi	CHIKV+Sialokinin I (1000ng)_4dpi	CHIKV_6dpi	CHIKV+Sialokinin I (1000ng)_6dpi	CHIKV_8dpi	CHIKV+Sialokinin I (1000ng)_8dpi			0	0	0	0	0	0	0	0	0	0	0			CD45+	Mock	CHIKV	CHIKV+Sia		IFN-gamma	Mock	CHIKV	CHIKV+Sia			G-CSF	GM-CSF	M-CSF	MCP-3	RANTES	MCP-1	MIP-2α	MIP-1β	GRO-α	Eotaxin	MIP-1α	IL-10	LIF	IL-9	IL-4	IL-22
296524	269349	119161	154997	163254	130053	107780	101630			1	0.105152	0.0303947	0.0453589	0.0675092	0.064364	0.0696834	0.0756341	0.101752	0.101752	0.0637743	0.218767			289416	1.06408e+06	1.8675e+06			5.01	28.6	15.2		Mock	0.144716	0.0752054	0.0377154	0.0471728	0.0223162	0.0121622	0.0279873	0.016205	0.0243989	0.0789706	0.0111661	0.395403	0.107348	0.226322	0.0689243	0.200428
314332	350455	109403	117462	168340	237316	120530	126035			2	0.578633	0.549145	0.582995	0.518107	0.649944	0.43678	0.547136	0.666753	0.676343	0.548829	0.990663			392762	1.53382e+06	1.43059e+06			4.97	29.4	20.2		CHIKV	0.32964	0.456443	0.704132	1.01	1.01	0.730826	0.663324	0.659927	0.722244	0.569754	0.510927	0.225357	0.641114	0.685785	0.491329	0.453143
302245	344507	100107	79659.7	158347	184708	128147	103223			3	0.662348	0.601859	0.636248	0.768833	0.789189	0.609927	0.602129	0.85678	0.858024	0.7486	0.537798			368353	1.48646e+06	1.48524e+06			6.97	34.6	20.9		CHIKV+Sia	0.513043	0.572448	0.617241	1.01	1.01	0.712988	0.724657	0.770117	0.654675	0.591471	0.609273	0.103611	0.636599	0.698912	0.553508	0.632878
341897	324822	81797.1	88819.4	151208	200946	156763	177264			4	0.547919	0.431793	0.560894	0.705607	0.652707	0.506867	0.425585	0.663557	0.668567	0.425461	0.577419			279107	1.82161e+06	2.08495e+06			6.51	25.5	26.8
357446	328039	113509	121651	138767	142455	177478	133934			5	0.614692	0.577911	0.720801	0.850786	0.787669	0.686311	0.532243	0.823623	0.829083	0.374387	0.562799			369777	1.80557e+06	1.19395e+06			4.06	32.6	22
										6	1.02312	0.985197	1.11381	1.23503	1.1151	1.0562	1.06069	1.23305	1.18972	0.760142	0.721343				2.01867e+06	2.00936e+06				30.9	26.8
										7	1.10484	1.45684	1.62915	1.80317	1.62463	0.957695	1.12296	1.05937	1.01984	1.00525	0.00372389				1.74908e+06	1.70495e+06				33.8	18.4
										8	0.641401	0.604753	0.913099	1.29999	1.12591	0.880453	0.663253	1.28205	1.1526	0.41074	0.855303					1.5845e+06
										10	0.45614	0.350132	0.455595	0.73499	0.650946	0.533368	0.245192	0.453971	0.701742	0.341921	0.502261
										12	0.187236	0.089704	0.210696	0.132824	0.271047	0.185793	0.128414	0.210467	0.215944	0.0905038	0.769098
4b										14	0.146683	0.0592105	0.0751741	0.157516	0.196788	0.125406	0.117405	0.139332	0.151963	0.0926809	0.952345		CD64+MHCII+	Mock	CHIKV	CHIKV+Sia		TNF-alpha	Mock	CHIKV	CHIKV+Sia
Circulating CD169+ monocytes																								5907.24	347133	1.02794e+06			21.2	12.5	21.9
										4c														11029.1	680918	742017			24	13.8	22.2
CHIKV_2dpi	CHIKV+Sialokinin I (1000ng)_2dpi	CHIKV_4dpi	CHIKV+Sialokinin I (1000ng)_4dpi	CHIKV_6dpi	CHIKV+Sialokinin I (1000ng)_6dpi	CHIKV_8dpi	CHIKV+Sialokinin I (1000ng)_8dpi			Viral load	CHIKV					CHIKV + Sialokinin (1mg/kg)					p value			9151.38	631977	756729			12.1	17	22.1
55517.5	32880.3	119016	39259	19098.5	1394.82	2683.77	2600.71			1	12876.6	4098.69	64682.8	62655.9	9961.57	37236.8	15997.3	316216	89051.9	6046.94	0.325103			7508.62	985953	1.1535e+06			4.02	14.1	17.8
40846	28397.2	43537.2	24962.4	13124.7	3002.1	711.617	4103.01			2	188928	114067	265911	790665	127978	209551	292157	379566	362156	97546.3	0.835353			7109.48	738814	608584			26	10.9	15.1
32303.5	27113.6	32273.2	16515	12733.8	2177.63	3849.41	2864.92			3	292593	180675	1.48111e+06	510161	856723	388327	838052	273790	796223	99311.7	0.521376				967239	988222				16.7	20.1
24467.5	11893.1	61991.1	15102.4	8346.57	662.752	4021.64	897.841			4	84145.3	19863	93871.6	59743.1	98103.3	46300.9	92495.6	31625.5	43689.7	19122.8	0.234654				799898	916102				17.5	20.6
22030.7	25879	72204.5	15530.5	1142.71	3995.47	1013	3026.75			5	23047.5	7292.03	24659.9	21109.8	8937.23	13737.6	10520.6	5189.33	25022.6	6502.21	0.373812					782457
										6	2950.24	1747.15	9498.5	2482.63	7396.82	6290.82	3546.19	1700.38	7494.57	2610.54	0.80311
										7	2320.39	526.306	1370.8	367.219	1462.1	2416.26	181.714	227.646	898.615	50.9963	0.444517
										8	252.249	221.983	413.275	174.469	606.996	99.8573	55.8256	374.492	210.711	37.7328	0.115428		NK	Mock	CHIKV	CHIKV+Sia		IL-4	Mock	CHIKV	CHIKV+Sia
																								9333.44	91600.5	106115			0.95	2.03	1.12
																								11865.8	83672.2	70930.7			2.38	2.48	1.16
										4c														11344	88950.9	76186.7			0.63	2.34	1.33
										Right footpad 6dpi	CHIKV	CHIKV+sialokinin												7539.65	74788.3	94662			3.42	1.72	2.42
											20832.6	14378.5												4349.33	99201	52459			0.61	2.39	1.31
											41638.4	66839.8													92738.3	103782				0.65	1.45
											16076.1	119576													84529.2	92199.4				1.23	1.25
											29519.5	41258.7														90599.3
											39782.4	42436.8
																							CD4+	Mock	CHIKV	CHIKV+Sia		IL-10	Mock	CHIKV	CHIKV+Sia
																								6301.06	7548.78	9464.31			7.64	6.58	9.11
																								2991.79	7679.12	13041.6			15.6	3.74	7.39
																								3124.86	12245.9	10414.2			4.22	6.72	6.35
																								4514.48	12077	17651.1			1.41	5.19	6.76
																								12629.8	23849.9	10759.5			13.8	4.25	4.96
																									17220.6	23878				5.39	6.02
																									17122.8	16042.8				6.41	5.32
																										20282.9
																												IL-17A	Mock	CHIKV	CHIKV+Sia
																							CD11b+Ly6C+	Mock	CHIKV	CHIKV+Sia			2.39	2.41	5.53
																								9924.17	399402	1.16266e+06			4.97	3.23	5.36
																								18153.6	826390	848413			5.07	3	6.97
																								16609	700544	948839			6	2.98	5.19
																								10626.9	1.09025e+06	1.3401e+06			2.64	1.11	2.34
																								11207.9	805835	672182				3.95	4.5
																									1.07442e+06	1.0698e+06				4.26	7.66
																									866113	1.03064e+06
																										868122		CHIKV specific CD4+ T cells
																													CHIKV	CHIKV+Sia
																							F480+CD169+	Mock	CHIKV	CHIKV+Sia			7140	9840
																								708.869	91969.6	349121			22470	7150
																								1648.02	168725	290274			8510	6860
																								1063.5	252433	225950			13650	4100
																								1241.09	237818	358027			14490	2280
																								1505.54	299831	209935
																									386887	348572
																									306841	270085
																										239280
																							Neutrophils	Mock	CHIKV	CHIKV+Sia
																								50898.5	147016	42955.7
																								48927.3	89643.8	71698.8
																								38610.6	161203	58607.4
																								25877.4	91757.1	42231.7
																								42791	203798	141923
																									124475	124845
																									174108	65777
																										110429
																							CD8+	Mock	CHIKV	CHIKV+Sia
																								1850.94	2307.08	2552.87
																								1470.54	3537.57	3313.11
																								2218.91	4923.95	2748.58
																								2916.57	2539.47	1901.92
																								3094.72	6585.96	3024.57
																									7833.6	7664.25
																									6134.32	3466.61
																										5043.41
[truncated: 18 more columns]

## Sheet: Figure 5
5a	1		2		3		4		5		6		7		8		9		10		11		12		13		14		15		16		17		18		19		20		21		22		23		24		25
	0.1263	0.0876	0.1195	0.0779	0.064	0.0625	0.0919	0.0902	0.1318	0.0618	0.0643	0.0568	0.0336	0.0266	0.0857	0.0702	0.1251	0.0466	0.0488	0.032	0.0289	0.0208	0.0561	0.0457	0.1203	0.0448	0.0375	0.0354	0.0121	0.01	0.0264	0.0294	0.1037	0.0917	0.0069	0.007	0.0312	0.031	0.0148	0.0108	0.0688	0.0299	0.0199	0.015	0.0197	0.0231	0.0245	0.0266	0.0407
5b	Mild	Severe		Sialokinin IgG	Viral Load		Sialokinin IgG	CRP
	0.01745	0.10695		0.10695	562000000		0.10695	77.9
	0.0854	0.0968		0.0968	345000000		0.0968	93.7
	0.06325	0.08585		0.08585	345000000		0.08585	46.7
	0.02485	0.08255		0.08255	345000000		0.08255	46.1
	0.01105	0.0977		0.0977	212000000		0.0977	58.9
	0.0311	0.04935		0.04935	11400000		0.04935	0.4
	0.0214	0.03115		0.03115	11400000		0.03115	29.6
	0.021	0.09125		0.09125	2640000		0.09125	9
	0.06865	0.0987		0.0987	997000		0.0987	20.8
	0.09105	0.06055		0.06055	376000		0.06055	22.8
	0.07795	0.0404		0.0404	376000		0.0404	25.7
	0.0509	0.03645		0.03645	231000		0.03645	36.9
	0.0128	0.00695		0.00695	231000		0.00695	34.2
	0.02555	0.02875		0.01745	142000		0.01745	56.4
		0.0301		0.02875	53600		0.02875	8.5
		0.0279		0.0854	53600		0.0854	2.1
				0.06325	53600		0.06325	9.2
				0.0301	20200		0.0301	46.9
				0.02485	20200		0.02485	10.7
				0.01105	20200		0.01105	9.3
				0.0311	20200		0.0311	1
				0.0214	12400		0.0214	2.9
				0.021	12400		0.021	12.4
				0.06865	9370		0.06865	17.3
				0.09105	7640		0.09105	32.5
				0.07795	7640		0.07795	4.9
				0.0509	7640		0.0509	7.8
				0.0279	7640		0.0279	0.3
				0.0128	4690		0.0128	2
							0.02555	1.8
5c	Sialokinin IgG	IL-1Ra	IL-6	IFNa	IL-12	MCP-1	IL-15	IP-10	MIP-1b	IL-7	Eotaxin	MIG	HGF	IL-4	G-CSF	MIP-1a	FGF-basic	IL-8	IL-1b	EGF	IL-2R	GM-CSF	RANTES
	0.10695	6985.8	43.28	2388.45	380.31	7211.19	561.73	23609.8	75.44	102.03	274.69	175.45	365.93	74.79	165.98	83.8	22.91	8.64	9.5	8.62	635.68	8.6	4863.23
	0.0968	15720.6	215.38	634.87	749.67	11407.5	571.62	16979.1	540.28	176.24	200.67	633.93	287.09	96.24	213.1	108.66	30.64	67.34	21.9	21.27	887.88	183.48	25045.1
	0.08585	2986.51	116.23	141.11	403.19	2497.11	477.54	10315.5	73.18	96.33	41.5	115.67	129.94	85.64	178.21	77.65	14.11	20.49	9.5	8.62	680.14	8.6	6165.44
	0.08255	5947.49	63.35	434.62	372.68	2976.08	537	16832.5	77.68	96.33	92.48	158.88	218.29	72.04	153.37	74.45	28.84	32.38	9.5	8.62	507.43	8.6	4588.2
	0.0977	3787.56	18.43	1213.69	447.54	3684.21	571.62	20185	92.99	114.46	225.84	173.27	300.47	96.24	178.21	95.33	28.84	23.58	9.5	8.62	933.28	8.6	9559.25
	0.04935	929.43	10.24	176.13	259.21	790.29	239.78	725.43	130.03	81.83	110.41	35.04	232.33	69.26	153.37	89.68	40.91	2.25	9.5	8.62	375.43	8.6	3413.23
	0.03115	1223.57	37.06	113.8	325.47	1227.76	470.09	8826.47	84.32	94.37	92.48	133.65	175.13	77.53	153.37	88.23	62.01	51.62	67.65	8.62	569.95	30.26	6032.4
	0.09125	1223.57	15.75	103.6	262.26	701.74	310.38	2438.43	89.76	67.52	78.81	64.44	155.34	85.64	190.12	100.79	56.93	2.25	38.22	8.62	420.65	8.6	8632.89
	0.0987	2300.57	23.69	206.75	285.88	2591.37	549.37	13740.5	51.99	101.1	99.97	90.41	208.84	52.08	126.79	74.45	25	33.9	9.5	8.62	375.43	8.6	2846.08
	0.06055	1065.55	2.3	98.22	278.27	777.4	477.54	10065.8	113.91	101.1	69.86	99.45	213.58	104.06	235.13	95.33	53.37	21.65	9.5	8.62	554.5	8.6	10800.6
	0.0404	1778.8	2.3	118.66	484.35	734.97	425.35	9189.84	151.5	105.7	119.07	166.67	225.33	104.06	201.74	100.79	32.36	34.28	9.5	40.07	610.62	8.6	13542
	0.03645	1403.87	10.24	136.84	333.08	1258.43	494.9	13882.9	113.91	113.61	145.98	141.81	222.99	92.29	201.74	92.53	30.64	55.37	9.5	18.39	640.66	114.96	10853
	0.00695	814.91	2.3	86.77	233.26	551.79	489.94	18788.1	59.25	86.17	92.85	85.14	124.76	65.06	153.37	77.65	21.82	22.04	9.5	8.62	228.94	8.6	6377.33
	0.01745	804.53	2.3	74.1	231.73	630.1	430.33	5925.95	66.3	96.33	67.11	94.32	140.2	77.53	153.37	80.76	15.58	24.35	9.5	8.62	549.32	8.6	8473.03
	0.02875	971.23	2.3	113.8	286.64	866.25	508.53	5943.48	70.91	107.5	105.09	130.11	189.71	82.95	190.12	95.33	28.84	30.48	9.5	8.62	650.59	36.74	6467.79
	0.0854	1414.51	13.71	176.13	313.29	329.27	507.29	2649.46	205.32	130.59	140.89	268.6	175.13	111.78	276.94	113.72	146.74	11.85	134.56	56.83	605.58	93.37	3757.68
	0.06325	794.16	2.3	98.22	217.19	264.89	309.12	2931.14	47.02	87.23	93.12	61.55	165.29	85.64	153.37	86.77	28.84	12.65	9.5	8.62	757.37	8.6	4151.57
	0.0301	825.3	48.51	103.6	223.31	566.31	330.45	2123.6	88.68	212.39	84.74	79.77	145.28	93.61	190.12	96.71	50.92	22.04	80.57	23.76	538.93	742.15	11043.4
	0.02485	2719.44	30.12	339.23	478.21	1047.45	864.55	7337.43	521.88	148.14	84.1	776.75	241.6	113.06	398.92	196.12	437.63	22.81	298.33	64.83	1035.66	183.48	13352.2
	0.01105	721.68	2.3	67.15	177.21	459.5	252.43	1551.68	44.48	56.41	72.6	67.3	204.09	69.26	165.98	74.45	20.68	25.12	40.05	27.32	610.62	8.6	7328.26
	0.0311	608.36	2.3	80.61	153.97	654.29	296.56	1382.5	63.97	72.54	68.58	105.77	150.32	77.53	140.33	77.65	26.97	19.71	9.5	8.62	640.66	8.6	4004.02
	0.0214	598.09	2.3	74.1	173.35	429.88	153.06	812.15	44.48	30.19	77.53	54.15	165.29	66.46	140.33	71.17	8.75	2.25	9.5	8.62	507.43	42.84	3419.11
	0.021	618.63	2.3	74.1	206.46	716.76	430.33	6506.19	61.62	94.37	84.28	154.38	84.46	49.11	126.79	80.76	34.83	26.65	9.5	8.62	600.52	8.6	2328.9
	0.06865	577.58	2.3	36.7	198.78	433.87	254.96	2918.87	39.3	56.41	45.7	158.88	76.02	23.4	21.22	44.44	8.75	21.26	9.5	8.62	590.38	311.02	994.36
	0.09105	1002.62	11.64	98.22	259.97	605.58	529.58	7869.7	132.01	96.33	66.28	126.54	150.32	82.95	190.12	106.07	80.68	48.62	66.91	20.98	292.4	8.6	9230.73
	0.07795	804.53	2.3	74.1	224.08	626.62	229.64	1658.11	92.99	79.59	90.21	125.35	162.81	82.95	190.12	83.8	55.76	13.44	164.76	34.77	437.26	106.51	9063.52
	0.0509	639.19	2.3	51.36	197.24	255.22	204.23	1545.84	67.46	46.71	59.84	63	52.57	26.89	45.13	44.44	7.5	2.25	9.5	8.62	363.9	8.6	865.69
	0.0279	434.7	2.3	41.99	141.5	370.32	325.44	2894.48	39.3	72.54	60.67	113.22	170.22	23.4	64.55	56.91	34.02	2.25	24.16	8.62	670.33	8.6	1073.23
	0.0128	763.06	2.3	89.73	180.3	214.98	162.05	894.7	61.62	17	65.82	85.14	180.01	82.95	153.37	89.68	26.97	7.82	9.5	8.62	620.67	8.6	10353.5
	0.02555	690.71	2.3	67.15	161.74	514.86	96.06	284.81	51.99	17	77.9	68.71	208.84	80.25	165.98	89.68	20.68	7.82	9.5	8.62	549.32	8.6	6329.63
[truncated: 13 more columns]

## Sheet: Supplemental Fig 1
b
Concentration (nM)	NK1R									NK2R									NK3R									Untransfected CHO-K1
-13				0.0485201	-0.0970403	0.0485201	-0.307692	-1.04615	1.35385				0.102197	-0.0510986	-0.0510986	0	0	0
-12		-1.42498	1.42498	0.776322	0.339641	0.339641	2.09231	-0.492308	3.56923		0.23298	-0.23298	0.102197	0.255493	0.255493	0	0.159915	0.159915		-0.137049	0.137049	0	0	0	0.118906	-0.237812	0.118906
-11		6.62196	7.1249	38.3309	32.9452	26.395	9.29231	9.29231	10.0308		0.23298	0.0776598	3.16811	3.32141	3.628	1.27932	0.479744	1.43923		0.411147	0.137049	0	0.642398	0	1.9025	0.118906	-0.237812	6.65	5.49	6.08
-10	56.5801	49.7066	63.7888	79.3789	79.0878	82.2902	64.1231	63.5692	57.4769	28.5012	17.0075	21.9777	28.7685	42.1053	45.4778	10.7143	13.2729	17.5906	3.15212	2.60393	5.619	1.92719	0.642398	1.92719	3.68609	3.68609	4.39952	6.41	6.8	6.66
-9	84.7443	91.2825	96.4795	91.606	94.6628	95.3906	90.1538	87.5692	87.7538	71.8354	71.2141	75.0971	80.5825	79.3562	85.3347	79.7974	78.838	78.678	50.2969	45.0891	51.6674	30.8351	32.1199	50.1071	40.7848	43.6385	45.0654	6.55	6.98	6.18
-8	91.4501	101.006	103.856	94.8083	98.4474	100.776	96.0615	95.1385	93.6615	91.2503	93.1142	93.4248	91.7731	94.5324	96.9852	95.629	95.4691	95.629	87.3001	87.8483	88.9447	75.4818	79.6574	89.9358	85.3746	87.5149	90.7253	6.73	7.35	6.33
-7	91.2825	102.347	106.37	95.9728	101.504	102.523	101.6	98.0923	100.308	97.4631	101.035	101.501	97.2918	100.664	102.044	98.8273	101.706	99.467	94.4267	94.7008	97.4418	91.863	97.9657	95.3961	95.7194	98.2164	98.5731	7.5	7.87	7.55
-6	92.9589	104.526	102.012	96.7006	99.0296	98.4474	96.8	91.4462	93.1077	99.6376	99.7929	98.2397	96.6786	99.8978	100.358	97.0682	96.5885	94.1898	98.264	98.264	100.731	94.7537	101.499	103.747	98.9298	99.6433	101.427	7.29	6.74	7.87
c
CP-NK1R	Sialokinin (nM)	CP (NIL)									CP(50 nM)									CP(500 nM)									CP(5 mM)
	-6	533	520	518	543	534	528	627	620	621	537	539	544	536	532	526	650	638	644	509	526	521	508	498	501	631	641	634	477	464	446	480	481	466	610	611	610
	-7	526	543	541	529	543	540	632	638	636	548	539	527	539	544	539	668	674	662	503	459	449	489	441	467	642	609	617		144		279	293	268	431	450	335
	-8	520	529	520	502	513	507	628	640	639	454	507	465	495	496	518	653	656	649		140	151		129		489	512	446		12	11	23	40	13	64	100	26
	-9	410	453	434	394	449	458	565	589	562	228	222	244	340	304		505	500	533	20	12	18		12	14	104	76	32	7	7	6	7	6	6	9	8	7
	-10	76		80		240	198	358	410	384	17	24		57	49		127	14	56	9	8	8	13	8	8	9	14	8	6	7	6	7	7	6	7	7	6
	-11	11	7	7	7		10	33	47	36	8	8	7	7	8		10	8	7	7	7	8	8	8	8	9	8	8	6	6	6	6	7	6	7	7	7
	-12		6	6			5	7	6	6	8	6		6	6	7	7	6	7		7	7	7	8	6	7	8	14	6	6	5	5	6	6	7	6	6
GR-NK2R	Sialokinin (nM)	GR (NIL)									GR(50 nM)									GR(500 nM)									GR(5 mM)
	-6	543	526	526	486	475	485	541	547	554	544	533	536	499	470	461	557	553	545	501	529	531	440	416	425	538	548	545	415	400	430	338	308	308	473	484	472
	-7	515	524	541	471	473	477	514	536	565	526	527	497	479	454	484	551	556	557		299	216	315	248	273	485	467	477		25		59	51	43	67	82	31
	-8	461	477	467	374	395	371	474	499	521	282	279	355	265	252		445	488	349	54	32	28		30	15	82	80	54	8	6	6	7	6	6	9	18	8
	-9	169		176	120	123		242	235	159	35		31	18			46	44	29	7	7	6	9	8	8	10	8	8	6	5	5	7	7	7	9	8	8
	-10	15		16	14		21	50	38	38	6	7	7	8	8		10	7	7	6	6	6	7	8	7	7	8	7	6	5	6	6	6	6	8	7	7
	-11	7	9	5	9	13	6	19	15	21	5	5	6	6	6	7	6	6	5	7	7	6	6	7	7	7	7	7	5	5	5	6	6	6	7	6	5
	-12	6	4	5		9	5	10	5	14	5	7	6	6	5	5	5	6	6	5	6	6	6	7	7	6	7	7	5	4	5	5	5	6	6	6	6
CP-NK2R	Sialokinin (nM)	CP (NIL)									CP(50 nM)									CP(500 nM)									CP(5 mM)
	-6	603	594	607	524	534	539	530	519	558	617	605	612	557	548	535	566	559	554	610	620	623	564	555	566	573	579	566	627	618	605	584	577	553	572	569	565
	-7	577	598	622	514	535	557	514	525	552	633	625	631	565	579	575	578	567	566	620	626	625	581	571	552	568	573	566	631	631	603	587	575	533	574	565	551
	-8	555	563	576	429	464	485	463	476	496	607	606	587	506	489	506	510	511	513	602	601	608	507	493	488	516	503	514	596	595	562	481	477	469	498	503	491
	-9	305	316	333	203	139	196	155	236	177	323	438	368	227	126	111	394	184	217	397	359	348	237	123	86	242	233	243	368	409	347	169	262	96	201	232	113
	-10	66	80	48	10	9	18	24	74	21	48	27	33	8	8	10	114	11	16	70	104	46	46	9	11	14	42	40	96	103	44	14	18	8	29	21	25
	-11	15	18	16	6	6	5	12	6	7	11	12	6	6	6	5	9	7	7	17	31	36	8	6	7	10	8	8	48	10	7	6	7	6	7	7	6
	-12	6	5	7	5	5	5	5	5	5	6	6	8	52	5	5	6	7	6	7	8	154	6	5	6	7	7	7	12	9	7	6	6	6	7	7	11
GR-NK1R	Sialokinin (nM)	GR (NIL)									GR(50 nM)									GR(500 nM)									GR(5 mM)
	-6	546	581	565	557	545	560	491	495	512	592	593	598	573	572	550	519	505	488	628	639	638	549	536	566	512	496	474	651	662	617	564	566	551	524	524	517
	-7	555	568	601	572	557	604	517	520	554	620	628	647	619	603	602	559	549	554	635	631	641	593	594	604	552	545	537	665	651	639	629	598	549	572	586	531
	-8		588	619	558	546	598	492	498	537	598	633	623	616	604	592	552	528	531	617	616	627	596	584	581	541	521	525	626	632	610	588	573	537	558	557	532
	-9		500	519	494	500	526	407	448	481	539	554	535	525	508	522	489	484	469	560	557	552	525	525	507	485	455	449	559	588	566	495	532	449	507	503	465
	-10	221		228	122	151	226	165		198	156	140	116	128	117	163		144	139	208	211		348	260	259	255	284	301	249	421	91	191	274	85	263	243	239
	-11		94	94	7	7	8	10		15		27		9	10	10		14	19	77	94		24	14	11	32	42	40		31	17	81	10	8		19	23
	-12		13		6	6	6	6	8	7		14			6	6	8	7	8	63	48		7	7	8	8	8	9		34	22	8		6	10	8

## Sheet: Supplemental Fig 2
a	CD 169 expression (MFI)			b	CD 169 expression (MFI)
	No Sialokinin	10 uM Sialokinin			Untreated	Scrambled peptides	Untreated	with sialokinin
	4300	3693			296	273	296	253
	47279	23577			446	445	446	354
	56296	43574			771	755	771	604
	9324	9679			354	330	354	126
	16258	9547
	11095	10091
	26555	23737
	8816	6841
	13980	11111
	15961	11953

## Sheet: Supplemental Fig 3
P-PI3K
Time	0min	10min	20min	30min	40min	50min	60min
	1	1.90674	3.87585	1.75947	1.4868	1.20399	2.24696
P-Akt
Time	0min	10min	20min	30min	40min	50min	60min
	1	1.11061	2.23882	2.65467	2.58771	2.86264	3.34443

[truncated: 4 more sheets: Supplemental Fig 4, Supplemental Fig 7, Supplemental Fig 8, Supplemental Fig 9]
